# Supplementary material for: Effects of urinary extracellular vesicles from prostate cancer patients on the transcriptomes of cancer-associated and normal fibroblasts
Source: BMC Cancer. 2022 Oct 12;22:1055. doi: 10.1186/s12885-022-10107-3 (PMC9555094; doi:10.1186/s12885-022-10107-3)
Supplement: Supplementary file 4 — Supplementary Material 4 [file 12885_2022_10107_MOESM4_ESM.xlsx]

## Sheet: Sheet1
Additional File 4. DEGs in the PC-EV and HC-EV treated fibroblast cells
Gene	LogFC	Adjusted p-value	Description	Function, Summary	Atlas	Ensembl	NCBI	PubMed	PubmMed10
Hs68 PC-Evs
NR4A1	0.665749	0.000285769	nuclear receptor subfamily 4 group A member 1	This gene encodes a member of the steroid-thyroid hormone-retinoid receptor superfamily. Expression is induced by phytohemagglutinin in human lymphocytes and by serum stimulation of arrested fibroblasts. The encoded protein acts as a nuclear transcription factor. Translocation of the protein from the nucleus to mitochondria induces apoptosis. Multiple transcript variants encoding different isofor…	https://www.ensembl.org/Homo_sapiens/Gene/ExpressionAtlas?g=ENSG00000123358	http://www.ensembl.org/id/ENSG00000123358	https://www.ncbi.nlm.nih.gov/gene?term=(NR4A1[Gene Name]) AND Homo sapiens[Organism]	https://pubmed.ncbi.nlm.nih.gov/34428745 https://pubmed.ncbi.nlm.nih.gov/34416161 https://pubmed.ncbi.nlm.nih.gov/34270446 https://pubmed.ncbi.nlm.nih.gov/34182489 https://pubmed.ncbi.nlm.nih.gov/34067297 https://pubmed.ncbi.nlm.nih.gov/33990575 https://pubmed.ncbi.nlm.nih.gov/33971110 https://pubmed.ncbi.nlm.nih.gov/33967157 https://pubmed.ncbi.nlm.nih.gov/33925539 https://pubmed.ncbi.nlm.nih.go…	https://pubmed.ncbi.nlm.nih.gov/34529077 https://pubmed.ncbi.nlm.nih.gov/34517786 https://pubmed.ncbi.nlm.nih.gov/34491912 https://pubmed.ncbi.nlm.nih.gov/34469720 https://pubmed.ncbi.nlm.nih.gov/34452975 https://pubmed.ncbi.nlm.nih.gov/34449315 https://pubmed.ncbi.nlm.nih.gov/34445312 https://pubmed.ncbi.nlm.nih.gov/34437889 https://pubmed.ncbi.nlm.nih.gov/34428745 https://pubmed.ncbi.nlm.nih.go…
FBXO32	-0.620275	0.00122203	F-box protein 32	This gene encodes a member of the F-box protein family which is characterized by an approximately 40 amino acid motif, the F-box. The F-box proteins constitute one of the four subunits of the ubiquitin protein ligase complex called SCFs (SKP1-cullin-F-box), which function in phosphorylation-dependent ubiquitination. The F-box proteins are divided into 3 classes: Fbws containing WD-40 domains, Fbl…	https://www.ensembl.org/Homo_sapiens/Gene/ExpressionAtlas?g=ENSG00000156804	http://www.ensembl.org/id/ENSG00000156804	https://www.ncbi.nlm.nih.gov/gene?term=(FBXO32[Gene Name]) AND Homo sapiens[Organism]	https://pubmed.ncbi.nlm.nih.gov/33394230 https://pubmed.ncbi.nlm.nih.gov/33249280 https://pubmed.ncbi.nlm.nih.gov/33182325 https://pubmed.ncbi.nlm.nih.gov/32843684 https://pubmed.ncbi.nlm.nih.gov/32806711 https://pubmed.ncbi.nlm.nih.gov/32764136 https://pubmed.ncbi.nlm.nih.gov/32735910 https://pubmed.ncbi.nlm.nih.gov/32708666 https://pubmed.ncbi.nlm.nih.gov/32673681 https://pubmed.ncbi.nlm.nih.go…	https://pubmed.ncbi.nlm.nih.gov/34426497 https://pubmed.ncbi.nlm.nih.gov/34334194 https://pubmed.ncbi.nlm.nih.gov/34272480 https://pubmed.ncbi.nlm.nih.gov/34197655 https://pubmed.ncbi.nlm.nih.gov/34172008 https://pubmed.ncbi.nlm.nih.gov/34116237 https://pubmed.ncbi.nlm.nih.gov/33976737 https://pubmed.ncbi.nlm.nih.gov/33935685 https://pubmed.ncbi.nlm.nih.gov/33933147 https://pubmed.ncbi.nlm.nih.go…
Hs68 HC-Evs
TXNIP	-0.506599	0.00145765	thioredoxin interacting protein	This gene encodes a thioredoxin-binding protein that is a member of the alpha arrestin protein family. Thioredoxin is a thiol-oxidoreductase that is a major regulator of cellular redox signaling which protects cells from oxidative stress. This protein inhibits the antioxidative function of thioredoxin resulting in the accumulation of reactive oxygen species and cellular stress. This protein also …	https://www.ensembl.org/Homo_sapiens/Gene/ExpressionAtlas?g=ENSG00000265972	ensembl	ncbi	pubmed	pubmed10
PCF54 PC-Evs
SNORD3A	2.99095	9.61858e-09	small nucleolar RNA, C/D box 3A	U3 RNA, an abundant small nucleolar RNA (snoRNA), is thought to play a role in the processing of ribosomal RNA precursors (Bernstein et al., 1983 [PubMed 6186397]).[supplied by OMIM, Jun 2009]	https://www.ensembl.org/Homo_sapiens/Gene/ExpressionAtlas?g=ENSG00000263934	http://www.ensembl.org/id/ENSG00000263934	https://www.ncbi.nlm.nih.gov/gene?term=(SNORD3A[Gene Name]) AND Homo sapiens[Organism]	https://pubmed.ncbi.nlm.nih.gov/32599901 https://pubmed.ncbi.nlm.nih.gov/32382150 https://pubmed.ncbi.nlm.nih.gov/31229557 https://pubmed.ncbi.nlm.nih.gov/23349890	https://pubmed.ncbi.nlm.nih.gov/32599901 https://pubmed.ncbi.nlm.nih.gov/32382150 https://pubmed.ncbi.nlm.nih.gov/31229557 https://pubmed.ncbi.nlm.nih.gov/23349890
RN7SKP203	-0.914147	1.41974e-05	RN7SK pseudogene 203		https://www.ensembl.org/Homo_sapiens/Gene/ExpressionAtlas?g=ENSG00000200488	http://www.ensembl.org/id/ENSG00000200488	https://www.ncbi.nlm.nih.gov/gene?term=(RN7SKP203[Gene Name]) AND Homo sapiens[Organism]
H2AZ1	0.522694	1.84956e-05	H2A.Z variant histone 1	Histones are basic nuclear proteins that are responsible for the nucleosome structure of the chromosomal fiber in eukaryotes. Nucleosomes consist of approximately 146 bp of DNA wrapped around a histone octamer composed of pairs of each of the four core histones (H2A, H2B, H3, and H4). The chromatin fiber is further compacted through the interaction of a linker histone, H1, with the DNA between th…	https://www.ensembl.org/Homo_sapiens/Gene/ExpressionAtlas?g=ENSG00000164032	http://www.ensembl.org/id/ENSG00000164032	https://www.ncbi.nlm.nih.gov/gene?term=(H2AZ1[Gene Name]) AND Homo sapiens[Organism]	https://pubmed.ncbi.nlm.nih.gov/29982651 https://pubmed.ncbi.nlm.nih.gov/29524612 https://pubmed.ncbi.nlm.nih.gov/29294103 https://pubmed.ncbi.nlm.nih.gov/27569210	https://pubmed.ncbi.nlm.nih.gov/34139016 https://pubmed.ncbi.nlm.nih.gov/33972784 https://pubmed.ncbi.nlm.nih.gov/33033242 https://pubmed.ncbi.nlm.nih.gov/33010306 https://pubmed.ncbi.nlm.nih.gov/32868857 https://pubmed.ncbi.nlm.nih.gov/32392318 https://pubmed.ncbi.nlm.nih.gov/32266374 https://pubmed.ncbi.nlm.nih.gov/31712428 https://pubmed.ncbi.nlm.nih.gov/31147470 https://pubmed.ncbi.nlm.nih.go…
RN7SKP71	-1.09928	2.53367e-05	RN7SK pseudogene 71		https://www.ensembl.org/Homo_sapiens/Gene/ExpressionAtlas?g=ENSG00000201428	http://www.ensembl.org/id/ENSG00000201428	https://www.ncbi.nlm.nih.gov/gene?term=(RN7SKP71[Gene Name]) AND Homo sapiens[Organism]
H4C2	0.881659	0.000451758	H4 clustered histone 1	Histones are basic nuclear proteins that are responsible for the nucleosome structure of the chromosomal fiber in eukaryotes. Two molecules of each of the four core histones (H2A, H2B, H3, and H4) form an octamer, around which approximately 146 bp of DNA is wrapped in repeating units, called nucleosomes. The linker histone, H1, interacts with linker DNA between nucleosomes and functions in the co…	https://www.ensembl.org/Homo_sapiens/Gene/ExpressionAtlas?g=ENSG00000278705	http://www.ensembl.org/id/ENSG00000278705	https://www.ncbi.nlm.nih.gov/gene?term=(H4C2[Gene Name]) AND Homo sapiens[Organism]		https://pubmed.ncbi.nlm.nih.gov/34066770
COX8A	0.52393	0.00127736	cytochrome c oxidase subunit 8A	The protein encoded by this gene is the terminal enzyme of the respiratory chain, coupling the transfer of electrons from cytochrome c to molecular oxygen, with the concomitant production of a proton electrochemical gradient across the inner mitochondrial membrane. In addition to 3 mitochondrially encoded subunits, which perform the catalytic function, the eukaryotic enzyme contains nuclear-encod…	https://www.ensembl.org/Homo_sapiens/Gene/ExpressionAtlas?g=ENSG00000176340	http://www.ensembl.org/id/ENSG00000176340	https://www.ncbi.nlm.nih.gov/gene?term=(COX8A[Gene Name]) AND Homo sapiens[Organism]	https://pubmed.ncbi.nlm.nih.gov/33705280 https://pubmed.ncbi.nlm.nih.gov/31455826 https://pubmed.ncbi.nlm.nih.gov/28632960 https://pubmed.ncbi.nlm.nih.gov/27865110 https://pubmed.ncbi.nlm.nih.gov/26685157 https://pubmed.ncbi.nlm.nih.gov/26333394	https://pubmed.ncbi.nlm.nih.gov/34030589 https://pubmed.ncbi.nlm.nih.gov/33705280 https://pubmed.ncbi.nlm.nih.gov/32425983 https://pubmed.ncbi.nlm.nih.gov/31983267 https://pubmed.ncbi.nlm.nih.gov/31642258 https://pubmed.ncbi.nlm.nih.gov/31455826 https://pubmed.ncbi.nlm.nih.gov/28632960 https://pubmed.ncbi.nlm.nih.gov/27865110 https://pubmed.ncbi.nlm.nih.gov/27698747 https://pubmed.ncbi.nlm.nih.go…
GAS6-AS1	0.621774	0.00186707	GAS6 antisense RNA 1		https://www.ensembl.org/Homo_sapiens/Gene/ExpressionAtlas?g=ENSG00000233695	http://www.ensembl.org/id/ENSG00000233695	https://www.ncbi.nlm.nih.gov/gene?term=(GAS6-AS1[Gene Name]) AND Homo sapiens[Organism]	https://pubmed.ncbi.nlm.nih.gov/33523043 https://pubmed.ncbi.nlm.nih.gov/33359886 https://pubmed.ncbi.nlm.nih.gov/33223203 https://pubmed.ncbi.nlm.nih.gov/32462812 https://pubmed.ncbi.nlm.nih.gov/30735718 https://pubmed.ncbi.nlm.nih.gov/23979857	https://pubmed.ncbi.nlm.nih.gov/34513660 https://pubmed.ncbi.nlm.nih.gov/34481213 https://pubmed.ncbi.nlm.nih.gov/34429767 https://pubmed.ncbi.nlm.nih.gov/34344319 https://pubmed.ncbi.nlm.nih.gov/34141461 https://pubmed.ncbi.nlm.nih.gov/33987935 https://pubmed.ncbi.nlm.nih.gov/33523043 https://pubmed.ncbi.nlm.nih.gov/33359886 https://pubmed.ncbi.nlm.nih.gov/33344459 https://pubmed.ncbi.nlm.nih.go…
AC145098.2	0.867027	0.00252198			https://www.ensembl.org/Homo_sapiens/Gene/ExpressionAtlas?g=ENSG00000279821	http://www.ensembl.org/id/ENSG00000279821	https://www.ncbi.nlm.nih.gov/gene?term=(AC145098.2[Gene Name]) AND Homo sapiens[Organism]
CHTF18	0.866454	0.00723682	chromosome transmission fidelity factor 18	This gene encodes a protein which is a component of a replication factor C (RFC) complex, which loads proliferating cell nuclear antigen (PCNA) on to DNA during the S phase of cell cycle. The encoded protein may interact with other proteins, including RFC complex 3, to form a clamp loader complex that plays a role in sister chromatid cohesion during metaphase-anaphase transition. [provided by Ref…	https://www.ensembl.org/Homo_sapiens/Gene/ExpressionAtlas?g=ENSG00000127586	http://www.ensembl.org/id/ENSG00000127586	https://www.ncbi.nlm.nih.gov/gene?term=(CHTF18[Gene Name]) AND Homo sapiens[Organism]	https://pubmed.ncbi.nlm.nih.gov/28199690 https://pubmed.ncbi.nlm.nih.gov/27175616 https://pubmed.ncbi.nlm.nih.gov/23755103 https://pubmed.ncbi.nlm.nih.gov/23133398 https://pubmed.ncbi.nlm.nih.gov/22493068 https://pubmed.ncbi.nlm.nih.gov/20826785 https://pubmed.ncbi.nlm.nih.gov/20227374 https://pubmed.ncbi.nlm.nih.gov/19907496 https://pubmed.ncbi.nlm.nih.gov/18499658 https://pubmed.ncbi.nlm.nih.go…	https://pubmed.ncbi.nlm.nih.gov/32219340 https://pubmed.ncbi.nlm.nih.gov/28199690 https://pubmed.ncbi.nlm.nih.gov/27565867 https://pubmed.ncbi.nlm.nih.gov/27175616 https://pubmed.ncbi.nlm.nih.gov/23755103 https://pubmed.ncbi.nlm.nih.gov/23133398 https://pubmed.ncbi.nlm.nih.gov/22493068 https://pubmed.ncbi.nlm.nih.gov/20826785 https://pubmed.ncbi.nlm.nih.gov/20227374 https://pubmed.ncbi.nlm.nih.go…
WDR90	0.547838	0.00966656	WD repeat domain 90		https://www.ensembl.org/Homo_sapiens/Gene/ExpressionAtlas?g=ENSG00000161996	http://www.ensembl.org/id/ENSG00000161996	https://www.ncbi.nlm.nih.gov/gene?term=(WDR90[Gene Name]) AND Homo sapiens[Organism]	https://pubmed.ncbi.nlm.nih.gov/32946374 https://pubmed.ncbi.nlm.nih.gov/31276698 https://pubmed.ncbi.nlm.nih.gov/28781053 https://pubmed.ncbi.nlm.nih.gov/28596423 https://pubmed.ncbi.nlm.nih.gov/26189338	https://pubmed.ncbi.nlm.nih.gov/32946374 https://pubmed.ncbi.nlm.nih.gov/31276698 https://pubmed.ncbi.nlm.nih.gov/28781053 https://pubmed.ncbi.nlm.nih.gov/28596423 https://pubmed.ncbi.nlm.nih.gov/26189338
RTL1	0.566392	0.0134081	retrotransposon Gag like 1	This gene is a retrotransposon-derived, paternally expressed imprinted gene that is highly expressed at the late fetal stage in both the fetus and placenta. It has an overlapping maternally expressed antisense transcript, which contains several microRNAs targeting the transcripts of this gene through an RNA interference (RNAi) mechanism. This gene is essential for maintenance of the fetal capilla…	https://www.ensembl.org/Homo_sapiens/Gene/ExpressionAtlas?g=ENSG00000254656	http://www.ensembl.org/id/ENSG00000254656	https://www.ncbi.nlm.nih.gov/gene?term=(RTL1[Gene Name]) AND Homo sapiens[Organism]	https://pubmed.ncbi.nlm.nih.gov/33693478 https://pubmed.ncbi.nlm.nih.gov/33484574 https://pubmed.ncbi.nlm.nih.gov/33067531 https://pubmed.ncbi.nlm.nih.gov/32878913 https://pubmed.ncbi.nlm.nih.gov/32592473 https://pubmed.ncbi.nlm.nih.gov/32351548 https://pubmed.ncbi.nlm.nih.gov/31397443 https://pubmed.ncbi.nlm.nih.gov/31242935 https://pubmed.ncbi.nlm.nih.gov/30679037 https://pubmed.ncbi.nlm.nih.go…	https://pubmed.ncbi.nlm.nih.gov/34341951 https://pubmed.ncbi.nlm.nih.gov/34129219 https://pubmed.ncbi.nlm.nih.gov/34087231 https://pubmed.ncbi.nlm.nih.gov/33693478 https://pubmed.ncbi.nlm.nih.gov/33484574 https://pubmed.ncbi.nlm.nih.gov/33453096 https://pubmed.ncbi.nlm.nih.gov/33245713 https://pubmed.ncbi.nlm.nih.gov/33201481 https://pubmed.ncbi.nlm.nih.gov/33067531 https://pubmed.ncbi.nlm.nih.go…
ANAPC11	0.569474	0.0205707	anaphase promoting complex subunit 11		https://www.ensembl.org/Homo_sapiens/Gene/ExpressionAtlas?g=ENSG00000141552	http://www.ensembl.org/id/ENSG00000141552	https://www.ncbi.nlm.nih.gov/gene?term=(ANAPC11[Gene Name]) AND Homo sapiens[Organism]	https://pubmed.ncbi.nlm.nih.gov/33670982 https://pubmed.ncbi.nlm.nih.gov/32319544 https://pubmed.ncbi.nlm.nih.gov/31162950 https://pubmed.ncbi.nlm.nih.gov/30774073 https://pubmed.ncbi.nlm.nih.gov/29743633 https://pubmed.ncbi.nlm.nih.gov/29669289 https://pubmed.ncbi.nlm.nih.gov/26083744 https://pubmed.ncbi.nlm.nih.gov/25825779 https://pubmed.ncbi.nlm.nih.gov/25373539 https://pubmed.ncbi.nlm.nih.go…	https://pubmed.ncbi.nlm.nih.gov/33670982 https://pubmed.ncbi.nlm.nih.gov/32319544 https://pubmed.ncbi.nlm.nih.gov/31162950 https://pubmed.ncbi.nlm.nih.gov/30774073 https://pubmed.ncbi.nlm.nih.gov/29743633 https://pubmed.ncbi.nlm.nih.gov/29669289 https://pubmed.ncbi.nlm.nih.gov/29424475 https://pubmed.ncbi.nlm.nih.gov/26952278 https://pubmed.ncbi.nlm.nih.gov/26657562 https://pubmed.ncbi.nlm.nih.go…
Z82215.1	0.894411	0.0210422			https://www.ensembl.org/Homo_sapiens/Gene/ExpressionAtlas?g=ENSG00000287269	http://www.ensembl.org/id/ENSG00000287269	https://www.ncbi.nlm.nih.gov/gene?term=(Z82215.1[Gene Name]) AND Homo sapiens[Organism]
H4-16	0.602257	0.0213064	H4 clustered histone 1	Histones are basic nuclear proteins that are responsible for the nucleosome structure of the chromosomal fiber in eukaryotes. Two molecules of each of the four core histones (H2A, H2B, H3, and H4) form an octamer, around which approximately 146 bp of DNA is wrapped in repeating units, called nucleosomes. The linker histone, H1, interacts with linker DNA between nucleosomes and functions in the co…	https://www.ensembl.org/Homo_sapiens/Gene/ExpressionAtlas?g=ENSG00000197837	http://www.ensembl.org/id/ENSG00000197837	https://www.ncbi.nlm.nih.gov/gene?term=(H4-16[Gene Name]) AND Homo sapiens[Organism]
RTEL1-TNFRSF6B	1.08614	0.0221543	RTEL1-TNFRSF6B readthrough (NMD candidate)	This locus represents naturally occurring read-through transcription between the neighboring RTEL1 (regulator of telomere elongation helicase 1) and TNFRSF6B (tumor necrosis factor receptor superfamily, member 6b, decoy) genes on chromosome 20. The read-through transcript is a candidate for nonsense-mediated mRNA decay (NMD), and is unlikely to produce a protein product. [provided by RefSeq, Feb …	https://www.ensembl.org/Homo_sapiens/Gene/ExpressionAtlas?g=ENSG00000026036	http://www.ensembl.org/id/ENSG00000026036	https://www.ncbi.nlm.nih.gov/gene?term=(RTEL1-TNFRSF6B[Gene Name]) AND Homo sapiens[Organism]		https://pubmed.ncbi.nlm.nih.gov/33936159 https://pubmed.ncbi.nlm.nih.gov/33169458
MAMDC4	0.597507	0.0222465	MAM domain containing 4		https://www.ensembl.org/Homo_sapiens/Gene/ExpressionAtlas?g=ENSG00000177943	http://www.ensembl.org/id/ENSG00000177943	https://www.ncbi.nlm.nih.gov/gene?term=(MAMDC4[Gene Name]) AND Homo sapiens[Organism]	https://pubmed.ncbi.nlm.nih.gov/29197136 https://pubmed.ncbi.nlm.nih.gov/25956157	https://pubmed.ncbi.nlm.nih.gov/34411593 https://pubmed.ncbi.nlm.nih.gov/29322087 https://pubmed.ncbi.nlm.nih.gov/29197136 https://pubmed.ncbi.nlm.nih.gov/27855634 https://pubmed.ncbi.nlm.nih.gov/27821716 https://pubmed.ncbi.nlm.nih.gov/25956157
RN7SKP255	-0.974118	0.0334475	RN7SK pseudogene 255		https://www.ensembl.org/Homo_sapiens/Gene/ExpressionAtlas?g=ENSG00000200312	http://www.ensembl.org/id/ENSG00000200312	https://www.ncbi.nlm.nih.gov/gene?term=(RN7SKP255[Gene Name]) AND Homo sapiens[Organism]
SNORA73B	0.707913	0.0334475	small nucleolar RNA, H/ACA box 73B		https://www.ensembl.org/Homo_sapiens/Gene/ExpressionAtlas?g=ENSG00000200087	http://www.ensembl.org/id/ENSG00000200087	https://www.ncbi.nlm.nih.gov/gene?term=(SNORA73B[Gene Name]) AND Homo sapiens[Organism]	https://pubmed.ncbi.nlm.nih.gov/33046735 https://pubmed.ncbi.nlm.nih.gov/32780509 https://pubmed.ncbi.nlm.nih.gov/31052553 https://pubmed.ncbi.nlm.nih.gov/26593981	https://pubmed.ncbi.nlm.nih.gov/33046735 https://pubmed.ncbi.nlm.nih.gov/32780509 https://pubmed.ncbi.nlm.nih.gov/31052553 https://pubmed.ncbi.nlm.nih.gov/29725372 https://pubmed.ncbi.nlm.nih.gov/26593981
CYP51A1	0.857532	0.0402788	cytochrome P450 family 51 subfamily A member 1	This gene encodes a member of the cytochrome P450 superfamily of enzymes. The cytochrome P450 proteins are monooxygenases which catalyze many reactions involved in drug metabolism and synthesis of cholesterol, steroids and other lipids. This endoplasmic reticulum protein participates in the synthesis of cholesterol by catalyzing the removal of the 14alpha-methyl group from lanosterol. Homologous …	https://www.ensembl.org/Homo_sapiens/Gene/ExpressionAtlas?g=ENSG00000001630	http://www.ensembl.org/id/ENSG00000001630	https://www.ncbi.nlm.nih.gov/gene?term=(CYP51A1[Gene Name]) AND Homo sapiens[Organism]	https://pubmed.ncbi.nlm.nih.gov/34182286 https://pubmed.ncbi.nlm.nih.gov/33924405 https://pubmed.ncbi.nlm.nih.gov/33592181 https://pubmed.ncbi.nlm.nih.gov/33560212 https://pubmed.ncbi.nlm.nih.gov/33435987 https://pubmed.ncbi.nlm.nih.gov/33079282 https://pubmed.ncbi.nlm.nih.gov/32740646 https://pubmed.ncbi.nlm.nih.gov/32738194 https://pubmed.ncbi.nlm.nih.gov/32493730 https://pubmed.ncbi.nlm.nih.go…	https://pubmed.ncbi.nlm.nih.gov/34513998 https://pubmed.ncbi.nlm.nih.gov/34456633 https://pubmed.ncbi.nlm.nih.gov/34440098 https://pubmed.ncbi.nlm.nih.gov/34182286 https://pubmed.ncbi.nlm.nih.gov/33935788 https://pubmed.ncbi.nlm.nih.gov/33924405 https://pubmed.ncbi.nlm.nih.gov/33867527 https://pubmed.ncbi.nlm.nih.gov/33633274 https://pubmed.ncbi.nlm.nih.gov/33592181 https://pubmed.ncbi.nlm.nih.go…
UBL5	0.531115	0.0406419	peptidylprolyl cis/trans isomerase, NIMA-interacting 1	Peptidyl-prolyl cis/trans isomerases (PPIases) catalyze the cis/trans isomerization of peptidyl-prolyl peptide bonds. This gene encodes one of the PPIases, which specifically binds to phosphorylated ser/thr-pro motifs to catalytically regulate the post-phosphorylation conformation of its substrates. The conformational regulation catalyzed by this PPIase has a profound impact on key proteins invol…	https://www.ensembl.org/Homo_sapiens/Gene/ExpressionAtlas?g=ENSG00000198258	http://www.ensembl.org/id/ENSG00000198258	https://www.ncbi.nlm.nih.gov/gene?term=(UBL5[Gene Name]) AND Homo sapiens[Organism]	https://pubmed.ncbi.nlm.nih.gov/33514811 https://pubmed.ncbi.nlm.nih.gov/32492431 https://pubmed.ncbi.nlm.nih.gov/32451552 https://pubmed.ncbi.nlm.nih.gov/30846698 https://pubmed.ncbi.nlm.nih.gov/29299619 https://pubmed.ncbi.nlm.nih.gov/27543315 https://pubmed.ncbi.nlm.nih.gov/27126503 https://pubmed.ncbi.nlm.nih.gov/25862789 https://pubmed.ncbi.nlm.nih.gov/25092792 https://pubmed.ncbi.nlm.nih.go…	https://pubmed.ncbi.nlm.nih.gov/34502293 https://pubmed.ncbi.nlm.nih.gov/34179194 https://pubmed.ncbi.nlm.nih.gov/33806437 https://pubmed.ncbi.nlm.nih.gov/33514811 https://pubmed.ncbi.nlm.nih.gov/33444728 https://pubmed.ncbi.nlm.nih.gov/32866188 https://pubmed.ncbi.nlm.nih.gov/32492431 https://pubmed.ncbi.nlm.nih.gov/32451552 https://pubmed.ncbi.nlm.nih.gov/31730612 https://pubmed.ncbi.nlm.nih.go…
PCF54 HC-Evs
SNORD3A	2.81616	0.0485144	small nucleolar RNA, C/D box 3A	U3 RNA, an abundant small nucleolar RNA (snoRNA), is thought to play a role in the processing of ribosomal RNA precursors (Bernstein et al., 1983 [PubMed 6186397]).[supplied by OMIM, Jun 2009]	https://www.ensembl.org/Homo_sapiens/Gene/ExpressionAtlas?g=ENSG00000263934	ensembl	ncbi	pubmed	pubmed10
PCF55 PC-Evs
CEMIP	-0.96474	2.00411e-49	cell migration inducing hyaluronidase 1		https://www.ensembl.org/Homo_sapiens/Gene/ExpressionAtlas?g=ENSG00000103888	http://www.ensembl.org/id/ENSG00000103888	https://www.ncbi.nlm.nih.gov/gene?term=(CEMIP[Gene Name]) AND Homo sapiens[Organism]	https://pubmed.ncbi.nlm.nih.gov/33773462 https://pubmed.ncbi.nlm.nih.gov/33669634 https://pubmed.ncbi.nlm.nih.gov/33422943 https://pubmed.ncbi.nlm.nih.gov/33327261 https://pubmed.ncbi.nlm.nih.gov/33197891 https://pubmed.ncbi.nlm.nih.gov/32803843 https://pubmed.ncbi.nlm.nih.gov/32648226 https://pubmed.ncbi.nlm.nih.gov/32588253 https://pubmed.ncbi.nlm.nih.gov/32519472 https://pubmed.ncbi.nlm.nih.go…	https://pubmed.ncbi.nlm.nih.gov/34521918 https://pubmed.ncbi.nlm.nih.gov/34455220 https://pubmed.ncbi.nlm.nih.gov/34437815 https://pubmed.ncbi.nlm.nih.gov/34338150 https://pubmed.ncbi.nlm.nih.gov/34307159 https://pubmed.ncbi.nlm.nih.gov/34156672 https://pubmed.ncbi.nlm.nih.gov/33995632 https://pubmed.ncbi.nlm.nih.gov/33928604 https://pubmed.ncbi.nlm.nih.gov/33887254 https://pubmed.ncbi.nlm.nih.go…
MXRA5	-1.0552	1.21722e-48	matrix remodeling associated 5	This gene encodes one of the matrix-remodelling associated proteins. This protein contains 7 leucine-rich repeats and 12 immunoglobulin-like C2-type domains related to perlecan. This gene has a pseudogene on chromosome Y. [provided by RefSeq, Mar 2010]	https://www.ensembl.org/Homo_sapiens/Gene/ExpressionAtlas?g=ENSG00000101825	http://www.ensembl.org/id/ENSG00000101825	https://www.ncbi.nlm.nih.gov/gene?term=(MXRA5[Gene Name]) AND Homo sapiens[Organism]	https://pubmed.ncbi.nlm.nih.gov/33627673 https://pubmed.ncbi.nlm.nih.gov/33232371 https://pubmed.ncbi.nlm.nih.gov/32926103 https://pubmed.ncbi.nlm.nih.gov/32620106 https://pubmed.ncbi.nlm.nih.gov/32392178 https://pubmed.ncbi.nlm.nih.gov/32339978 https://pubmed.ncbi.nlm.nih.gov/30598261 https://pubmed.ncbi.nlm.nih.gov/30414097 https://pubmed.ncbi.nlm.nih.gov/29453465 https://pubmed.ncbi.nlm.nih.go…	https://pubmed.ncbi.nlm.nih.gov/34249924 https://pubmed.ncbi.nlm.nih.gov/34215253 https://pubmed.ncbi.nlm.nih.gov/34211612 https://pubmed.ncbi.nlm.nih.gov/34200627 https://pubmed.ncbi.nlm.nih.gov/33714937 https://pubmed.ncbi.nlm.nih.gov/33627673 https://pubmed.ncbi.nlm.nih.gov/33532664 https://pubmed.ncbi.nlm.nih.gov/33232371 https://pubmed.ncbi.nlm.nih.gov/33065998 https://pubmed.ncbi.nlm.nih.go…
THBS2	-0.806501	1.71871e-37	thrombospondin 2	The protein encoded by this gene belongs to the thrombospondin family. It is a disulfide-linked homotrimeric glycoprotein that mediates cell-to-cell and cell-to-matrix interactions. This protein has been shown to function as a potent inhibitor of tumor growth and angiogenesis. Studies of the mouse counterpart suggest that this protein may modulate the cell surface properties of mesenchymal cells …	https://www.ensembl.org/Homo_sapiens/Gene/ExpressionAtlas?g=ENSG00000186340	http://www.ensembl.org/id/ENSG00000186340	https://www.ncbi.nlm.nih.gov/gene?term=(THBS2[Gene Name]) AND Homo sapiens[Organism]	https://pubmed.ncbi.nlm.nih.gov/34309635 https://pubmed.ncbi.nlm.nih.gov/33794141 https://pubmed.ncbi.nlm.nih.gov/33672678 https://pubmed.ncbi.nlm.nih.gov/33597969 https://pubmed.ncbi.nlm.nih.gov/33582701 https://pubmed.ncbi.nlm.nih.gov/33503825 https://pubmed.ncbi.nlm.nih.gov/33421752 https://pubmed.ncbi.nlm.nih.gov/33420869 https://pubmed.ncbi.nlm.nih.gov/33415696 https://pubmed.ncbi.nlm.nih.go…	https://pubmed.ncbi.nlm.nih.gov/34511983 https://pubmed.ncbi.nlm.nih.gov/34508113 https://pubmed.ncbi.nlm.nih.gov/34471634 https://pubmed.ncbi.nlm.nih.gov/34354366 https://pubmed.ncbi.nlm.nih.gov/34332113 https://pubmed.ncbi.nlm.nih.gov/34329660 https://pubmed.ncbi.nlm.nih.gov/34309635 https://pubmed.ncbi.nlm.nih.gov/34288045 https://pubmed.ncbi.nlm.nih.gov/34283835 https://pubmed.ncbi.nlm.nih.go…
COL1A2	-0.714121	5.48156e-36	collagen type I alpha 2 chain	This gene encodes the pro-alpha2 chain of type I collagen whose triple helix comprises two alpha1 chains and one alpha2 chain. Type I is a fibril-forming collagen found in most connective tissues and is abundant in bone, cornea, dermis and tendon. Mutations in this gene are associated with osteogenesis imperfecta types I-IV, Ehlers-Danlos syndrome type VIIB, recessive Ehlers-Danlos syndrome Class…	https://www.ensembl.org/Homo_sapiens/Gene/ExpressionAtlas?g=ENSG00000164692	http://www.ensembl.org/id/ENSG00000164692	https://www.ncbi.nlm.nih.gov/gene?term=(COL1A2[Gene Name]) AND Homo sapiens[Organism]	https://pubmed.ncbi.nlm.nih.gov/34495108 https://pubmed.ncbi.nlm.nih.gov/34450031 https://pubmed.ncbi.nlm.nih.gov/34449476 https://pubmed.ncbi.nlm.nih.gov/34432981 https://pubmed.ncbi.nlm.nih.gov/34404160 https://pubmed.ncbi.nlm.nih.gov/34362454 https://pubmed.ncbi.nlm.nih.gov/34322944 https://pubmed.ncbi.nlm.nih.gov/34296550 https://pubmed.ncbi.nlm.nih.gov/34289682 https://pubmed.ncbi.nlm.nih.go…	https://pubmed.ncbi.nlm.nih.gov/34545375 https://pubmed.ncbi.nlm.nih.gov/34542758 https://pubmed.ncbi.nlm.nih.gov/34541930 https://pubmed.ncbi.nlm.nih.gov/34541369 https://pubmed.ncbi.nlm.nih.gov/34541239 https://pubmed.ncbi.nlm.nih.gov/34539753 https://pubmed.ncbi.nlm.nih.gov/34536180 https://pubmed.ncbi.nlm.nih.gov/34534709 https://pubmed.ncbi.nlm.nih.gov/34532615 https://pubmed.ncbi.nlm.nih.go…
ELN	-0.959705	8.8004e-25	elastin	This gene encodes a protein that is one of the two components of elastic fibers. Elastic fibers comprise part of the extracellular matrix and confer elasticity to organs and tissues including the heart, skin, lungs, ligaments, and blood vessels. The encoded protein is rich in hydrophobic amino acids such as glycine and proline, which form mobile hydrophobic regions bounded by crosslinks between l…	https://www.ensembl.org/Homo_sapiens/Gene/ExpressionAtlas?g=ENSG00000049540	http://www.ensembl.org/id/ENSG00000049540	https://www.ncbi.nlm.nih.gov/gene?term=(ELN[Gene Name]) AND Homo sapiens[Organism]	https://pubmed.ncbi.nlm.nih.gov/34459887 https://pubmed.ncbi.nlm.nih.gov/34448812 https://pubmed.ncbi.nlm.nih.gov/34445594 https://pubmed.ncbi.nlm.nih.gov/34397867 https://pubmed.ncbi.nlm.nih.gov/34307505 https://pubmed.ncbi.nlm.nih.gov/34274609 https://pubmed.ncbi.nlm.nih.gov/34080256 https://pubmed.ncbi.nlm.nih.gov/34066473 https://pubmed.ncbi.nlm.nih.gov/33887734 https://pubmed.ncbi.nlm.nih.go…	https://pubmed.ncbi.nlm.nih.gov/34535016 https://pubmed.ncbi.nlm.nih.gov/34525180 https://pubmed.ncbi.nlm.nih.gov/34523095 https://pubmed.ncbi.nlm.nih.gov/34381592 https://pubmed.ncbi.nlm.nih.gov/34461502 https://pubmed.ncbi.nlm.nih.gov/34459887 https://pubmed.ncbi.nlm.nih.gov/34448812 https://pubmed.ncbi.nlm.nih.gov/34445594 https://pubmed.ncbi.nlm.nih.gov/34442340 https://pubmed.ncbi.nlm.nih.go…
COL1A1	-0.847846	2.06808e-24	collagen type I alpha 1 chain	This gene encodes the pro-alpha1 chains of type I collagen whose triple helix comprises two alpha1 chains and one alpha2 chain. Type I is a fibril-forming collagen found in most connective tissues and is abundant in bone, cornea, dermis and tendon. Mutations in this gene are associated with osteogenesis imperfecta types I-IV, Ehlers-Danlos syndrome type VIIA, Ehlers-Danlos syndrome Classical type…	https://www.ensembl.org/Homo_sapiens/Gene/ExpressionAtlas?g=ENSG00000108821	http://www.ensembl.org/id/ENSG00000108821	https://www.ncbi.nlm.nih.gov/gene?term=(COL1A1[Gene Name]) AND Homo sapiens[Organism]	https://pubmed.ncbi.nlm.nih.gov/34518518 https://pubmed.ncbi.nlm.nih.gov/34502419 https://pubmed.ncbi.nlm.nih.gov/34495108 https://pubmed.ncbi.nlm.nih.gov/34445479 https://pubmed.ncbi.nlm.nih.gov/34445472 https://pubmed.ncbi.nlm.nih.gov/34440360 https://pubmed.ncbi.nlm.nih.gov/34299123 https://pubmed.ncbi.nlm.nih.gov/34243624 https://pubmed.ncbi.nlm.nih.gov/34201046 https://pubmed.ncbi.nlm.nih.go…	https://pubmed.ncbi.nlm.nih.gov/34546975 https://pubmed.ncbi.nlm.nih.gov/34541602 https://pubmed.ncbi.nlm.nih.gov/34539791 https://pubmed.ncbi.nlm.nih.gov/34539753 https://pubmed.ncbi.nlm.nih.gov/34529238 https://pubmed.ncbi.nlm.nih.gov/34526039 https://pubmed.ncbi.nlm.nih.gov/34524461 https://pubmed.ncbi.nlm.nih.gov/34523693 https://pubmed.ncbi.nlm.nih.gov/34519823 https://pubmed.ncbi.nlm.nih.go…
MEGF6	-0.769599	1.47019e-23	multiple EGF like domains 6		https://www.ensembl.org/Homo_sapiens/Gene/ExpressionAtlas?g=ENSG00000162591	http://www.ensembl.org/id/ENSG00000162591	https://www.ncbi.nlm.nih.gov/gene?term=(MEGF6[Gene Name]) AND Homo sapiens[Organism]	https://pubmed.ncbi.nlm.nih.gov/33026655 https://pubmed.ncbi.nlm.nih.gov/31615912 https://pubmed.ncbi.nlm.nih.gov/29719292 https://pubmed.ncbi.nlm.nih.gov/29236566	https://pubmed.ncbi.nlm.nih.gov/34422820 https://pubmed.ncbi.nlm.nih.gov/34413927 https://pubmed.ncbi.nlm.nih.gov/33527017 https://pubmed.ncbi.nlm.nih.gov/33026655 https://pubmed.ncbi.nlm.nih.gov/32078629 https://pubmed.ncbi.nlm.nih.gov/31615912 https://pubmed.ncbi.nlm.nih.gov/30721949 https://pubmed.ncbi.nlm.nih.gov/30670683 https://pubmed.ncbi.nlm.nih.gov/30381865 https://pubmed.ncbi.nlm.nih.go…
MT-ND1	0.9645	1.69934e-20	NADH dehydrogenase subunit 1		https://www.ensembl.org/Homo_sapiens/Gene/ExpressionAtlas?g=ENSG00000198888	http://www.ensembl.org/id/ENSG00000198888	https://www.ncbi.nlm.nih.gov/gene?term=(MT-ND1[Gene Name]) AND Homo sapiens[Organism]	https://pubmed.ncbi.nlm.nih.gov/33338886 https://pubmed.ncbi.nlm.nih.gov/33174030 https://pubmed.ncbi.nlm.nih.gov/32931837 https://pubmed.ncbi.nlm.nih.gov/32861874 https://pubmed.ncbi.nlm.nih.gov/32771908 https://pubmed.ncbi.nlm.nih.gov/32358599 https://pubmed.ncbi.nlm.nih.gov/32045717 https://pubmed.ncbi.nlm.nih.gov/32011699 https://pubmed.ncbi.nlm.nih.gov/31996177 https://pubmed.ncbi.nlm.nih.go…	https://pubmed.ncbi.nlm.nih.gov/34454075 https://pubmed.ncbi.nlm.nih.gov/34426662 https://pubmed.ncbi.nlm.nih.gov/34390870 https://pubmed.ncbi.nlm.nih.gov/34382907 https://pubmed.ncbi.nlm.nih.gov/34359500 https://pubmed.ncbi.nlm.nih.gov/20301403 https://pubmed.ncbi.nlm.nih.gov/34311469 https://pubmed.ncbi.nlm.nih.gov/34279772 https://pubmed.ncbi.nlm.nih.gov/34135385 https://pubmed.ncbi.nlm.nih.go…
KIF26B	-0.848659	3.78803e-17	kinesin family member 26B	The protein encoded by this gene is an intracellular motor protein thought to transport organelles along microtubules. The encoded protein is required for kidney development. Elevated levels of this protein have been found in some breast and colorectal cancers. [provided by RefSeq, Mar 2017]	https://www.ensembl.org/Homo_sapiens/Gene/ExpressionAtlas?g=ENSG00000162849	http://www.ensembl.org/id/ENSG00000162849	https://www.ncbi.nlm.nih.gov/gene?term=(KIF26B[Gene Name]) AND Homo sapiens[Organism]	https://pubmed.ncbi.nlm.nih.gov/33022024 https://pubmed.ncbi.nlm.nih.gov/32965543 https://pubmed.ncbi.nlm.nih.gov/32799327 https://pubmed.ncbi.nlm.nih.gov/32442411 https://pubmed.ncbi.nlm.nih.gov/31687754 https://pubmed.ncbi.nlm.nih.gov/31417139 https://pubmed.ncbi.nlm.nih.gov/31077021 https://pubmed.ncbi.nlm.nih.gov/30342167 https://pubmed.ncbi.nlm.nih.gov/30248545 https://pubmed.ncbi.nlm.nih.go…	https://pubmed.ncbi.nlm.nih.gov/34135125 https://pubmed.ncbi.nlm.nih.gov/33748005 https://pubmed.ncbi.nlm.nih.gov/33330641 https://pubmed.ncbi.nlm.nih.gov/33022024 https://pubmed.ncbi.nlm.nih.gov/32965543 https://pubmed.ncbi.nlm.nih.gov/32799327 https://pubmed.ncbi.nlm.nih.gov/32669609 https://pubmed.ncbi.nlm.nih.gov/32493207 https://pubmed.ncbi.nlm.nih.gov/32442411 https://pubmed.ncbi.nlm.nih.go…
TNS3	-0.580606	3.78803e-17	tensin 3		https://www.ensembl.org/Homo_sapiens/Gene/ExpressionAtlas?g=ENSG00000136205	http://www.ensembl.org/id/ENSG00000136205	https://www.ncbi.nlm.nih.gov/gene?term=(TNS3[Gene Name]) AND Homo sapiens[Organism]	https://pubmed.ncbi.nlm.nih.gov/34047714 https://pubmed.ncbi.nlm.nih.gov/33824309 https://pubmed.ncbi.nlm.nih.gov/33112260 https://pubmed.ncbi.nlm.nih.gov/31905841 https://pubmed.ncbi.nlm.nih.gov/31806702 https://pubmed.ncbi.nlm.nih.gov/31784086 https://pubmed.ncbi.nlm.nih.gov/31432136 https://pubmed.ncbi.nlm.nih.gov/31417910 https://pubmed.ncbi.nlm.nih.gov/30928649 https://pubmed.ncbi.nlm.nih.go…	https://pubmed.ncbi.nlm.nih.gov/34480897 https://pubmed.ncbi.nlm.nih.gov/34478174 https://pubmed.ncbi.nlm.nih.gov/34431136 https://pubmed.ncbi.nlm.nih.gov/34342091 https://pubmed.ncbi.nlm.nih.gov/34047714 https://pubmed.ncbi.nlm.nih.gov/34002017 https://pubmed.ncbi.nlm.nih.gov/33926026 https://pubmed.ncbi.nlm.nih.gov/33824309 https://pubmed.ncbi.nlm.nih.gov/33597154 https://pubmed.ncbi.nlm.nih.go…
UNC5B	-1.01222	2.05817e-16	unc-5 netrin receptor B	This gene encodes a member of the netrin family of receptors. This particular protein mediates the repulsive effect of netrin-1 and is a vascular netrin receptor. This encoded protein is also in a group of proteins called dependence receptors (DpRs) which are involved in pro- and anti-apoptotic processes. Many DpRs are involved in embryogenesis and in cancer progression. Two alternatively spliced…	https://www.ensembl.org/Homo_sapiens/Gene/ExpressionAtlas?g=ENSG00000107731	http://www.ensembl.org/id/ENSG00000107731	https://www.ncbi.nlm.nih.gov/gene?term=(UNC5B[Gene Name]) AND Homo sapiens[Organism]	https://pubmed.ncbi.nlm.nih.gov/34381052 https://pubmed.ncbi.nlm.nih.gov/33719270 https://pubmed.ncbi.nlm.nih.gov/33095273 https://pubmed.ncbi.nlm.nih.gov/32929029 https://pubmed.ncbi.nlm.nih.gov/32784443 https://pubmed.ncbi.nlm.nih.gov/32762046 https://pubmed.ncbi.nlm.nih.gov/32522234 https://pubmed.ncbi.nlm.nih.gov/32469428 https://pubmed.ncbi.nlm.nih.gov/32404521 https://pubmed.ncbi.nlm.nih.go…	https://pubmed.ncbi.nlm.nih.gov/34470826 https://pubmed.ncbi.nlm.nih.gov/34403503 https://pubmed.ncbi.nlm.nih.gov/34400688 https://pubmed.ncbi.nlm.nih.gov/34381052 https://pubmed.ncbi.nlm.nih.gov/34350661 https://pubmed.ncbi.nlm.nih.gov/34344989 https://pubmed.ncbi.nlm.nih.gov/34301831 https://pubmed.ncbi.nlm.nih.gov/34239689 https://pubmed.ncbi.nlm.nih.gov/33914819 https://pubmed.ncbi.nlm.nih.go…
STC2	-0.551484	6.57296e-16	stanniocalcin 2	This gene encodes a secreted, homodimeric glycoprotein that is expressed in a wide variety of tissues and may have autocrine or paracrine functions. The encoded protein has 10 of its 15 cysteine residues conserved among stanniocalcin family members and is phosphorylated by casein kinase 2 exclusively on its serine residues. Its C-terminus contains a cluster of histidine residues which may interac…	https://www.ensembl.org/Homo_sapiens/Gene/ExpressionAtlas?g=ENSG00000113739	http://www.ensembl.org/id/ENSG00000113739	https://www.ncbi.nlm.nih.gov/gene?term=(STC2[Gene Name]) AND Homo sapiens[Organism]	https://pubmed.ncbi.nlm.nih.gov/34289558 https://pubmed.ncbi.nlm.nih.gov/34111662 https://pubmed.ncbi.nlm.nih.gov/34099278 https://pubmed.ncbi.nlm.nih.gov/33952718 https://pubmed.ncbi.nlm.nih.gov/33813422 https://pubmed.ncbi.nlm.nih.gov/33774276 https://pubmed.ncbi.nlm.nih.gov/33628816 https://pubmed.ncbi.nlm.nih.gov/33541291 https://pubmed.ncbi.nlm.nih.gov/33466212 https://pubmed.ncbi.nlm.nih.go…	https://pubmed.ncbi.nlm.nih.gov/34532136 https://pubmed.ncbi.nlm.nih.gov/34506805 https://pubmed.ncbi.nlm.nih.gov/34422808 https://pubmed.ncbi.nlm.nih.gov/34349789 https://pubmed.ncbi.nlm.nih.gov/34289558 https://pubmed.ncbi.nlm.nih.gov/34249085 https://pubmed.ncbi.nlm.nih.gov/34225733 https://pubmed.ncbi.nlm.nih.gov/34220923 https://pubmed.ncbi.nlm.nih.gov/34149923 https://pubmed.ncbi.nlm.nih.go…
COL3A1	-0.613716	8.86705e-16	collagen type III alpha 1 chain	This gene encodes the pro-alpha1 chains of type III collagen, a fibrillar collagen that is found in extensible connective tissues such as skin, lung, uterus, intestine and the vascular system, frequently in association with type I collagen. Mutations in this gene are associated with Ehlers-Danlos syndrome types IV, and with aortic and arterial aneurysms. Two transcripts, resulting from the use of…	https://www.ensembl.org/Homo_sapiens/Gene/ExpressionAtlas?g=ENSG00000168542	http://www.ensembl.org/id/ENSG00000168542	https://www.ncbi.nlm.nih.gov/gene?term=(COL3A1[Gene Name]) AND Homo sapiens[Organism]	https://pubmed.ncbi.nlm.nih.gov/34495108 https://pubmed.ncbi.nlm.nih.gov/34461940 https://pubmed.ncbi.nlm.nih.gov/34440360 https://pubmed.ncbi.nlm.nih.gov/34348663 https://pubmed.ncbi.nlm.nih.gov/34267068 https://pubmed.ncbi.nlm.nih.gov/34229299 https://pubmed.ncbi.nlm.nih.gov/34226255 https://pubmed.ncbi.nlm.nih.gov/34134955 https://pubmed.ncbi.nlm.nih.gov/34129225 https://pubmed.ncbi.nlm.nih.go…	https://pubmed.ncbi.nlm.nih.gov/34541602 https://pubmed.ncbi.nlm.nih.gov/34538206 https://pubmed.ncbi.nlm.nih.gov/34527572 https://pubmed.ncbi.nlm.nih.gov/34512730 https://pubmed.ncbi.nlm.nih.gov/34510780 https://pubmed.ncbi.nlm.nih.gov/34508762 https://pubmed.ncbi.nlm.nih.gov/34502314 https://pubmed.ncbi.nlm.nih.gov/34495108 https://pubmed.ncbi.nlm.nih.gov/34491311 https://pubmed.ncbi.nlm.nih.go…
COL5A1	-0.665779	2.61434e-15	collagen type V alpha 1 chain	This gene encodes an alpha chain for one of the low abundance fibrillar collagens. Fibrillar collagen molecules are trimers that can be composed of one or more types of alpha chains. Type V collagen is found in tissues containing type I collagen and appears to regulate the assembly of heterotypic fibers composed of both type I and type V collagen. This gene product is closely related to type XI c…	https://www.ensembl.org/Homo_sapiens/Gene/ExpressionAtlas?g=ENSG00000130635	http://www.ensembl.org/id/ENSG00000130635	https://www.ncbi.nlm.nih.gov/gene?term=(COL5A1[Gene Name]) AND Homo sapiens[Organism]	https://pubmed.ncbi.nlm.nih.gov/34046847 https://pubmed.ncbi.nlm.nih.gov/33976500 https://pubmed.ncbi.nlm.nih.gov/33860039 https://pubmed.ncbi.nlm.nih.gov/33819468 https://pubmed.ncbi.nlm.nih.gov/33791366 https://pubmed.ncbi.nlm.nih.gov/33643291 https://pubmed.ncbi.nlm.nih.gov/33498938 https://pubmed.ncbi.nlm.nih.gov/33450585 https://pubmed.ncbi.nlm.nih.gov/33409715 https://pubmed.ncbi.nlm.nih.go…	https://pubmed.ncbi.nlm.nih.gov/34541602 https://pubmed.ncbi.nlm.nih.gov/34540041 https://pubmed.ncbi.nlm.nih.gov/34462473 https://pubmed.ncbi.nlm.nih.gov/34366884 https://pubmed.ncbi.nlm.nih.gov/34356072 https://pubmed.ncbi.nlm.nih.gov/34354366 https://pubmed.ncbi.nlm.nih.gov/34334530 https://pubmed.ncbi.nlm.nih.gov/34265140 https://pubmed.ncbi.nlm.nih.gov/34199925 https://pubmed.ncbi.nlm.nih.go…
LRP1	-0.521557	2.95579e-15	LDL receptor related protein 1	This gene encodes a member of the low-density lipoprotein receptor family of proteins. The encoded preproprotein is proteolytically processed by furin to generate 515 kDa and 85 kDa subunits that form the mature receptor (PMID: 8546712). This receptor is involved in several cellular processes, including intracellular signaling, lipid homeostasis, and clearance of apoptotic cells. In addition, the…	https://www.ensembl.org/Homo_sapiens/Gene/ExpressionAtlas?g=ENSG00000123384	http://www.ensembl.org/id/ENSG00000123384	https://www.ncbi.nlm.nih.gov/gene?term=(LRP1[Gene Name]) AND Homo sapiens[Organism]	https://pubmed.ncbi.nlm.nih.gov/34441867 https://pubmed.ncbi.nlm.nih.gov/34360951 https://pubmed.ncbi.nlm.nih.gov/34299365 https://pubmed.ncbi.nlm.nih.gov/34261337 https://pubmed.ncbi.nlm.nih.gov/34243608 https://pubmed.ncbi.nlm.nih.gov/34219248 https://pubmed.ncbi.nlm.nih.gov/34058195 https://pubmed.ncbi.nlm.nih.gov/33930462 https://pubmed.ncbi.nlm.nih.gov/33919335 https://pubmed.ncbi.nlm.nih.go…	https://pubmed.ncbi.nlm.nih.gov/34522589 https://pubmed.ncbi.nlm.nih.gov/34514103 https://pubmed.ncbi.nlm.nih.gov/34489478 https://pubmed.ncbi.nlm.nih.gov/34488598 https://pubmed.ncbi.nlm.nih.gov/34472763 https://pubmed.ncbi.nlm.nih.gov/34445520 https://pubmed.ncbi.nlm.nih.gov/34441867 https://pubmed.ncbi.nlm.nih.gov/34433325 https://pubmed.ncbi.nlm.nih.gov/34423140 https://pubmed.ncbi.nlm.nih.go…
CCN2	-0.624648	2.59685e-14	cellular communication network factor 2	The protein encoded by this gene is a mitogen that is secreted by vascular endothelial cells. The encoded protein plays a role in chondrocyte proliferation and differentiation, cell adhesion in many cell types, and is related to platelet-derived growth factor. Certain polymorphisms in this gene have been linked with a higher incidence of systemic sclerosis. [provided by RefSeq, Nov 2009]	https://www.ensembl.org/Homo_sapiens/Gene/ExpressionAtlas?g=ENSG00000118523	http://www.ensembl.org/id/ENSG00000118523	https://www.ncbi.nlm.nih.gov/gene?term=(CCN2[Gene Name]) AND Homo sapiens[Organism]	https://pubmed.ncbi.nlm.nih.gov/34299278 https://pubmed.ncbi.nlm.nih.gov/34111429 https://pubmed.ncbi.nlm.nih.gov/34110636 https://pubmed.ncbi.nlm.nih.gov/34096606 https://pubmed.ncbi.nlm.nih.gov/34063397 https://pubmed.ncbi.nlm.nih.gov/34010605 https://pubmed.ncbi.nlm.nih.gov/33941248 https://pubmed.ncbi.nlm.nih.gov/33939216 https://pubmed.ncbi.nlm.nih.gov/33919365 https://pubmed.ncbi.nlm.nih.go…	https://pubmed.ncbi.nlm.nih.gov/34539880 https://pubmed.ncbi.nlm.nih.gov/34502113 https://pubmed.ncbi.nlm.nih.gov/34440821 https://pubmed.ncbi.nlm.nih.gov/34435178 https://pubmed.ncbi.nlm.nih.gov/34432562 https://pubmed.ncbi.nlm.nih.gov/34427291 https://pubmed.ncbi.nlm.nih.gov/34311523 https://pubmed.ncbi.nlm.nih.gov/34299278 https://pubmed.ncbi.nlm.nih.gov/34297412 https://pubmed.ncbi.nlm.nih.go…
ARMC9	-0.728828	6.89162e-14	armadillo repeat containing 9		https://www.ensembl.org/Homo_sapiens/Gene/ExpressionAtlas?g=ENSG00000135931	http://www.ensembl.org/id/ENSG00000135931	https://www.ncbi.nlm.nih.gov/gene?term=(ARMC9[Gene Name]) AND Homo sapiens[Organism]	https://pubmed.ncbi.nlm.nih.gov/32453716 https://pubmed.ncbi.nlm.nih.gov/30395750 https://pubmed.ncbi.nlm.nih.gov/30217954 https://pubmed.ncbi.nlm.nih.gov/29159890 https://pubmed.ncbi.nlm.nih.gov/28625504	https://pubmed.ncbi.nlm.nih.gov/33052878 https://pubmed.ncbi.nlm.nih.gov/32453716 https://pubmed.ncbi.nlm.nih.gov/30395750 https://pubmed.ncbi.nlm.nih.gov/30217954 https://pubmed.ncbi.nlm.nih.gov/29159890 https://pubmed.ncbi.nlm.nih.gov/28625504
COL16A1	-0.642517	1.91623e-13	collagen type XVI alpha 1 chain	This gene encodes the alpha chain of type XVI collagen, a member of the FACIT collagen family (fibril-associated collagens with interrupted helices). Members of this collagen family are found in association with fibril-forming collagens such as type I and II, and serve to maintain the integrity of the extracellular matrix. High levels of type XVI collagen have been found in fibroblasts and kerati…	https://www.ensembl.org/Homo_sapiens/Gene/ExpressionAtlas?g=ENSG00000084636	http://www.ensembl.org/id/ENSG00000084636	https://www.ncbi.nlm.nih.gov/gene?term=(COL16A1[Gene Name]) AND Homo sapiens[Organism]	https://pubmed.ncbi.nlm.nih.gov/33860034 https://pubmed.ncbi.nlm.nih.gov/30030909 https://pubmed.ncbi.nlm.nih.gov/29596323 https://pubmed.ncbi.nlm.nih.gov/28402931 https://pubmed.ncbi.nlm.nih.gov/28173755 https://pubmed.ncbi.nlm.nih.gov/27936202 https://pubmed.ncbi.nlm.nih.gov/27919438 https://pubmed.ncbi.nlm.nih.gov/27218821 https://pubmed.ncbi.nlm.nih.gov/27052751 https://pubmed.ncbi.nlm.nih.go…	https://pubmed.ncbi.nlm.nih.gov/34249129 https://pubmed.ncbi.nlm.nih.gov/33860034 https://pubmed.ncbi.nlm.nih.gov/33212864 https://pubmed.ncbi.nlm.nih.gov/33193589 https://pubmed.ncbi.nlm.nih.gov/31936121 https://pubmed.ncbi.nlm.nih.gov/30030909 https://pubmed.ncbi.nlm.nih.gov/29775757 https://pubmed.ncbi.nlm.nih.gov/29596323 https://pubmed.ncbi.nlm.nih.gov/28402931 https://pubmed.ncbi.nlm.nih.go…
ITGA11	-0.735425	7.96261e-13	integrin subunit alpha 11	This gene encodes an alpha integrin. Integrins are heterodimeric integral membrane proteins composed of an alpha chain and a beta chain. This protein contains an I domain, is expressed in muscle tissue, dimerizes with beta 1 integrin in vitro, and appears to bind collagen in this form. Therefore, the protein may be involved in attaching muscle tissue to the extracellular matrix. Alternative trans…	https://www.ensembl.org/Homo_sapiens/Gene/ExpressionAtlas?g=ENSG00000137809	http://www.ensembl.org/id/ENSG00000137809	https://www.ncbi.nlm.nih.gov/gene?term=(ITGA11[Gene Name]) AND Homo sapiens[Organism]	https://pubmed.ncbi.nlm.nih.gov/34140410 https://pubmed.ncbi.nlm.nih.gov/33980972 https://pubmed.ncbi.nlm.nih.gov/33174014 https://pubmed.ncbi.nlm.nih.gov/32878513 https://pubmed.ncbi.nlm.nih.gov/32455102 https://pubmed.ncbi.nlm.nih.gov/32363922 https://pubmed.ncbi.nlm.nih.gov/31980006 https://pubmed.ncbi.nlm.nih.gov/31778288 https://pubmed.ncbi.nlm.nih.gov/31708414 https://pubmed.ncbi.nlm.nih.go…	https://pubmed.ncbi.nlm.nih.gov/34359260 https://pubmed.ncbi.nlm.nih.gov/34222028 https://pubmed.ncbi.nlm.nih.gov/34182990 https://pubmed.ncbi.nlm.nih.gov/34140410 https://pubmed.ncbi.nlm.nih.gov/34130651 https://pubmed.ncbi.nlm.nih.gov/33980972 https://pubmed.ncbi.nlm.nih.gov/33749119 https://pubmed.ncbi.nlm.nih.gov/33682233 https://pubmed.ncbi.nlm.nih.gov/33652545 https://pubmed.ncbi.nlm.nih.go…
PDGFRB	-0.644768	1.96514e-12	platelet derived growth factor receptor beta	The protein encoded by this gene is a cell surface tyrosine kinase receptor for members of the platelet-derived growth factor family. These growth factors are mitogens for cells of mesenchymal origin. The identity of the growth factor bound to a receptor monomer determines whether the functional receptor is a homodimer (PDGFB or PDGFD) or a heterodimer (PDGFA and PDGFB). This gene is essential fo…	https://www.ensembl.org/Homo_sapiens/Gene/ExpressionAtlas?g=ENSG00000113721	http://www.ensembl.org/id/ENSG00000113721	https://www.ncbi.nlm.nih.gov/gene?term=(PDGFRB[Gene Name]) AND Homo sapiens[Organism]	https://pubmed.ncbi.nlm.nih.gov/34373601 https://pubmed.ncbi.nlm.nih.gov/34362454 https://pubmed.ncbi.nlm.nih.gov/34320834 https://pubmed.ncbi.nlm.nih.gov/34243608 https://pubmed.ncbi.nlm.nih.gov/34206704 https://pubmed.ncbi.nlm.nih.gov/34159401 https://pubmed.ncbi.nlm.nih.gov/34146542 https://pubmed.ncbi.nlm.nih.gov/34144039 https://pubmed.ncbi.nlm.nih.gov/33946048 https://pubmed.ncbi.nlm.nih.go…	https://pubmed.ncbi.nlm.nih.gov/34542753 https://pubmed.ncbi.nlm.nih.gov/34541474 https://pubmed.ncbi.nlm.nih.gov/34534604 https://pubmed.ncbi.nlm.nih.gov/34526900 https://pubmed.ncbi.nlm.nih.gov/34504985 https://pubmed.ncbi.nlm.nih.gov/34494111 https://pubmed.ncbi.nlm.nih.gov/34448576 https://pubmed.ncbi.nlm.nih.gov/34445528 https://pubmed.ncbi.nlm.nih.gov/34433663 https://pubmed.ncbi.nlm.nih.go…
MAF	-1.47083	2.04356e-12	MAF bZIP transcription factor	The protein encoded by this gene is a DNA-binding, leucine zipper-containing transcription factor that acts as a homodimer or as a heterodimer. Depending on the binding site and binding partner, the encoded protein can be a transcriptional activator or repressor. This protein plays a role in the regulation of several cellular processes, including embryonic lens fiber cell development, increased T…	https://www.ensembl.org/Homo_sapiens/Gene/ExpressionAtlas?g=ENSG00000178573	http://www.ensembl.org/id/ENSG00000178573	https://www.ncbi.nlm.nih.gov/gene?term=(MAF[Gene Name]) AND Homo sapiens[Organism]	https://pubmed.ncbi.nlm.nih.gov/34447739 https://pubmed.ncbi.nlm.nih.gov/34281879 https://pubmed.ncbi.nlm.nih.gov/34281543 https://pubmed.ncbi.nlm.nih.gov/34274475 https://pubmed.ncbi.nlm.nih.gov/34262028 https://pubmed.ncbi.nlm.nih.gov/34226706 https://pubmed.ncbi.nlm.nih.gov/34145844 https://pubmed.ncbi.nlm.nih.gov/34137399 https://pubmed.ncbi.nlm.nih.gov/34119656 https://pubmed.ncbi.nlm.nih.go…	https://pubmed.ncbi.nlm.nih.gov/34544586 https://pubmed.ncbi.nlm.nih.gov/34540591 https://pubmed.ncbi.nlm.nih.gov/34535081 https://pubmed.ncbi.nlm.nih.gov/34535071 https://pubmed.ncbi.nlm.nih.gov/34531808 https://pubmed.ncbi.nlm.nih.gov/34529108 https://pubmed.ncbi.nlm.nih.gov/34512694 https://pubmed.ncbi.nlm.nih.gov/34512081 https://pubmed.ncbi.nlm.nih.gov/34511525 https://pubmed.ncbi.nlm.nih.go…
FBLN2	-0.508399	3.98132e-12	fibulin 2	This gene encodes an extracellular matrix protein, which belongs to the fibulin family. This protein binds various extracellular ligands and calcium. It may play a role during organ development, in particular, during the differentiation of heart, skeletal and neuronal structures. Alternatively spliced transcript variants encoding different isoforms have been identified. [provided by RefSeq, Jul 2…	https://www.ensembl.org/Homo_sapiens/Gene/ExpressionAtlas?g=ENSG00000163520	http://www.ensembl.org/id/ENSG00000163520	https://www.ncbi.nlm.nih.gov/gene?term=(FBLN2[Gene Name]) AND Homo sapiens[Organism]	https://pubmed.ncbi.nlm.nih.gov/33890711 https://pubmed.ncbi.nlm.nih.gov/33429944 https://pubmed.ncbi.nlm.nih.gov/33305541 https://pubmed.ncbi.nlm.nih.gov/33074219 https://pubmed.ncbi.nlm.nih.gov/32193507 https://pubmed.ncbi.nlm.nih.gov/31732565 https://pubmed.ncbi.nlm.nih.gov/31663907 https://pubmed.ncbi.nlm.nih.gov/31069614 https://pubmed.ncbi.nlm.nih.gov/30346835 https://pubmed.ncbi.nlm.nih.go…	https://pubmed.ncbi.nlm.nih.gov/34397395 https://pubmed.ncbi.nlm.nih.gov/34158098 https://pubmed.ncbi.nlm.nih.gov/33971972 https://pubmed.ncbi.nlm.nih.gov/33890711 https://pubmed.ncbi.nlm.nih.gov/33429944 https://pubmed.ncbi.nlm.nih.gov/33305541 https://pubmed.ncbi.nlm.nih.gov/33194662 https://pubmed.ncbi.nlm.nih.gov/33074219 https://pubmed.ncbi.nlm.nih.gov/32792973 https://pubmed.ncbi.nlm.nih.go…
MMP11	-1.59081	5.33219e-12	matrix metallopeptidase 11	Proteins of the matrix metalloproteinase (MMP) family are involved in the breakdown of extracellular matrix in normal physiological processes, such as embryonic development, reproduction, and tissue remodeling, as well as in disease processes, such as arthritis and metastasis. Most MMP's are secreted as inactive proproteins which are activated when cleaved by extracellular proteinases. However, t…	https://www.ensembl.org/Homo_sapiens/Gene/ExpressionAtlas?g=ENSG00000099953	http://www.ensembl.org/id/ENSG00000099953	https://www.ncbi.nlm.nih.gov/gene?term=(MMP11[Gene Name]) AND Homo sapiens[Organism]	https://pubmed.ncbi.nlm.nih.gov/34114996 https://pubmed.ncbi.nlm.nih.gov/34091862 https://pubmed.ncbi.nlm.nih.gov/34063955 https://pubmed.ncbi.nlm.nih.gov/33462609 https://pubmed.ncbi.nlm.nih.gov/33396463 https://pubmed.ncbi.nlm.nih.gov/33369474 https://pubmed.ncbi.nlm.nih.gov/33171749 https://pubmed.ncbi.nlm.nih.gov/33033989 https://pubmed.ncbi.nlm.nih.gov/33028108 https://pubmed.ncbi.nlm.nih.go…	https://pubmed.ncbi.nlm.nih.gov/34510780 https://pubmed.ncbi.nlm.nih.gov/34404882 https://pubmed.ncbi.nlm.nih.gov/34367983 https://pubmed.ncbi.nlm.nih.gov/34362775 https://pubmed.ncbi.nlm.nih.gov/34295807 https://pubmed.ncbi.nlm.nih.gov/34256950 https://pubmed.ncbi.nlm.nih.gov/34166375 https://pubmed.ncbi.nlm.nih.gov/34114996 https://pubmed.ncbi.nlm.nih.gov/34091862 https://pubmed.ncbi.nlm.nih.go…
ADGRA2	-0.588851	1.06046e-11	adhesion G protein-coupled receptor A2		https://www.ensembl.org/Homo_sapiens/Gene/ExpressionAtlas?g=ENSG00000020181	http://www.ensembl.org/id/ENSG00000020181	https://www.ncbi.nlm.nih.gov/gene?term=(ADGRA2[Gene Name]) AND Homo sapiens[Organism]	https://pubmed.ncbi.nlm.nih.gov/31925676 https://pubmed.ncbi.nlm.nih.gov/31695334 https://pubmed.ncbi.nlm.nih.gov/31534530 https://pubmed.ncbi.nlm.nih.gov/31352222 https://pubmed.ncbi.nlm.nih.gov/31058365 https://pubmed.ncbi.nlm.nih.gov/30304675 https://pubmed.ncbi.nlm.nih.gov/29402834 https://pubmed.ncbi.nlm.nih.gov/28600358 https://pubmed.ncbi.nlm.nih.gov/28289266 https://pubmed.ncbi.nlm.nih.go…	https://pubmed.ncbi.nlm.nih.gov/32095347 https://pubmed.ncbi.nlm.nih.gov/31925676 https://pubmed.ncbi.nlm.nih.gov/31695334 https://pubmed.ncbi.nlm.nih.gov/31534530 https://pubmed.ncbi.nlm.nih.gov/31352222 https://pubmed.ncbi.nlm.nih.gov/31058365 https://pubmed.ncbi.nlm.nih.gov/30304675 https://pubmed.ncbi.nlm.nih.gov/29462671 https://pubmed.ncbi.nlm.nih.gov/29402834 https://pubmed.ncbi.nlm.nih.go…
TOP2A	0.521216	1.17637e-11	DNA topoisomerase II alpha	This gene encodes a DNA topoisomerase, an enzyme that controls and alters the topologic states of DNA during transcription. This nuclear enzyme is involved in processes such as chromosome condensation, chromatid separation, and the relief of torsional stress that occurs during DNA transcription and replication. It catalyzes the transient breaking and rejoining of two strands of duplex DNA which a…	https://www.ensembl.org/Homo_sapiens/Gene/ExpressionAtlas?g=ENSG00000131747	http://www.ensembl.org/id/ENSG00000131747	https://www.ncbi.nlm.nih.gov/gene?term=(TOP2A[Gene Name]) AND Homo sapiens[Organism]	https://pubmed.ncbi.nlm.nih.gov/34443308 https://pubmed.ncbi.nlm.nih.gov/34356003 https://pubmed.ncbi.nlm.nih.gov/34329467 https://pubmed.ncbi.nlm.nih.gov/34299090 https://pubmed.ncbi.nlm.nih.gov/34297911 https://pubmed.ncbi.nlm.nih.gov/34262797 https://pubmed.ncbi.nlm.nih.gov/34198380 https://pubmed.ncbi.nlm.nih.gov/34167617 https://pubmed.ncbi.nlm.nih.gov/34152814 https://pubmed.ncbi.nlm.nih.go…	https://pubmed.ncbi.nlm.nih.gov/34512330 https://pubmed.ncbi.nlm.nih.gov/34507653 https://pubmed.ncbi.nlm.nih.gov/34465339 https://pubmed.ncbi.nlm.nih.gov/34443308 https://pubmed.ncbi.nlm.nih.gov/34419613 https://pubmed.ncbi.nlm.nih.gov/34414458 https://pubmed.ncbi.nlm.nih.gov/34385107 https://pubmed.ncbi.nlm.nih.gov/34384030 https://pubmed.ncbi.nlm.nih.gov/34381042 https://pubmed.ncbi.nlm.nih.go…
IRAG1	-0.670799	1.14291e-10	inositol 1,4,5-triphosphate receptor associated 1	This gene is similar to a putative mouse tumor suppressor gene (Mrvi1) that is frequently disrupted by mouse AIDS-related virus (MRV). The encoded protein, which is found in the membrane of the endoplasmic reticulum, is similar to Jaw1, a lymphoid-restricted protein whose expression is down-regulated during lymphoid differentiation. This protein is a substrate of cGMP-dependent kinase-1 (PKG1) th…	https://www.ensembl.org/Homo_sapiens/Gene/ExpressionAtlas?g=ENSG00000072952	http://www.ensembl.org/id/ENSG00000072952	https://www.ncbi.nlm.nih.gov/gene?term=(IRAG1[Gene Name]) AND Homo sapiens[Organism]	https://pubmed.ncbi.nlm.nih.gov/33066124 https://pubmed.ncbi.nlm.nih.gov/32589066 https://pubmed.ncbi.nlm.nih.gov/31273338 https://pubmed.ncbi.nlm.nih.gov/31085718 https://pubmed.ncbi.nlm.nih.gov/30001348 https://pubmed.ncbi.nlm.nih.gov/28300864 https://pubmed.ncbi.nlm.nih.gov/26519038 https://pubmed.ncbi.nlm.nih.gov/21865585 https://pubmed.ncbi.nlm.nih.gov/21666108 https://pubmed.ncbi.nlm.nih.go…	https://pubmed.ncbi.nlm.nih.gov/34064290 https://pubmed.ncbi.nlm.nih.gov/33066124 https://pubmed.ncbi.nlm.nih.gov/32589066 https://pubmed.ncbi.nlm.nih.gov/32573102 https://pubmed.ncbi.nlm.nih.gov/31273338 https://pubmed.ncbi.nlm.nih.gov/31085718 https://pubmed.ncbi.nlm.nih.gov/30001348 https://pubmed.ncbi.nlm.nih.gov/28300864 https://pubmed.ncbi.nlm.nih.gov/26519038 https://pubmed.ncbi.nlm.nih.go…
COL18A1	-0.586366	1.39217e-10	collagen type XVIII alpha 1 chain	This gene encodes the alpha chain of type XVIII collagen. This collagen is one of the multiplexins, extracellular matrix proteins that contain multiple triple-helix domains (collagenous domains) interrupted by non-collagenous domains. A long isoform of the protein has an N-terminal domain that is homologous to the extracellular part of frizzled receptors. Proteolytic processing at several endogen…	https://www.ensembl.org/Homo_sapiens/Gene/ExpressionAtlas?g=ENSG00000182871	http://www.ensembl.org/id/ENSG00000182871	https://www.ncbi.nlm.nih.gov/gene?term=(COL18A1[Gene Name]) AND Homo sapiens[Organism]	https://pubmed.ncbi.nlm.nih.gov/34397833 https://pubmed.ncbi.nlm.nih.gov/34353072 https://pubmed.ncbi.nlm.nih.gov/34353044 https://pubmed.ncbi.nlm.nih.gov/33849112 https://pubmed.ncbi.nlm.nih.gov/33716949 https://pubmed.ncbi.nlm.nih.gov/33706732 https://pubmed.ncbi.nlm.nih.gov/33637113 https://pubmed.ncbi.nlm.nih.gov/33633844 https://pubmed.ncbi.nlm.nih.gov/33559819 https://pubmed.ncbi.nlm.nih.go…	https://pubmed.ncbi.nlm.nih.gov/34397833 https://pubmed.ncbi.nlm.nih.gov/34353072 https://pubmed.ncbi.nlm.nih.gov/34353044 https://pubmed.ncbi.nlm.nih.gov/34253856 https://pubmed.ncbi.nlm.nih.gov/34249907 https://pubmed.ncbi.nlm.nih.gov/34086738 https://pubmed.ncbi.nlm.nih.gov/34074211 https://pubmed.ncbi.nlm.nih.gov/34056606 https://pubmed.ncbi.nlm.nih.gov/34049963 https://pubmed.ncbi.nlm.nih.go…
FAM43A	-0.914322	1.76678e-10	family with sequence similarity 43 member A		https://www.ensembl.org/Homo_sapiens/Gene/ExpressionAtlas?g=ENSG00000185112	http://www.ensembl.org/id/ENSG00000185112	https://www.ncbi.nlm.nih.gov/gene?term=(FAM43A[Gene Name]) AND Homo sapiens[Organism]	https://pubmed.ncbi.nlm.nih.gov/24801482 https://pubmed.ncbi.nlm.nih.gov/22140552	https://pubmed.ncbi.nlm.nih.gov/34472046 https://pubmed.ncbi.nlm.nih.gov/24801482 https://pubmed.ncbi.nlm.nih.gov/22140552
LTBP3	-0.500604	2.89043e-10	latent transforming growth factor beta binding protein 2	The protein encoded by this gene belongs to the family of latent transforming growth factor (TGF)-beta binding proteins (LTBP), which are extracellular matrix proteins with multi-domain structure. This protein is the largest member of the LTBP family possessing unique regions and with most similarity to the fibrillins. It has thus been suggested that it may have multiple functions: as a member of…	https://www.ensembl.org/Homo_sapiens/Gene/ExpressionAtlas?g=ENSG00000168056	http://www.ensembl.org/id/ENSG00000168056	https://www.ncbi.nlm.nih.gov/gene?term=(LTBP3[Gene Name]) AND Homo sapiens[Organism]	https://pubmed.ncbi.nlm.nih.gov/34481123 https://pubmed.ncbi.nlm.nih.gov/33991472 https://pubmed.ncbi.nlm.nih.gov/33082559 https://pubmed.ncbi.nlm.nih.gov/32880985 https://pubmed.ncbi.nlm.nih.gov/32452514 https://pubmed.ncbi.nlm.nih.gov/32432408 https://pubmed.ncbi.nlm.nih.gov/32108034 https://pubmed.ncbi.nlm.nih.gov/31350823 https://pubmed.ncbi.nlm.nih.gov/30926607 https://pubmed.ncbi.nlm.nih.go…	https://pubmed.ncbi.nlm.nih.gov/34481123 https://pubmed.ncbi.nlm.nih.gov/34179518 https://pubmed.ncbi.nlm.nih.gov/34150014 https://pubmed.ncbi.nlm.nih.gov/33991472 https://pubmed.ncbi.nlm.nih.gov/33625758 https://pubmed.ncbi.nlm.nih.gov/33249565 https://pubmed.ncbi.nlm.nih.gov/33245870 https://pubmed.ncbi.nlm.nih.gov/33082559 https://pubmed.ncbi.nlm.nih.gov/32880985 https://pubmed.ncbi.nlm.nih.go…
TMTC1	-0.604391	5.07636e-10	transmembrane O-mannosyltransferase targeting cadherins 1		https://www.ensembl.org/Homo_sapiens/Gene/ExpressionAtlas?g=ENSG00000133687	http://www.ensembl.org/id/ENSG00000133687	https://www.ncbi.nlm.nih.gov/gene?term=(TMTC1[Gene Name]) AND Homo sapiens[Organism]	https://pubmed.ncbi.nlm.nih.gov/32572876 https://pubmed.ncbi.nlm.nih.gov/32377000 https://pubmed.ncbi.nlm.nih.gov/31852448 https://pubmed.ncbi.nlm.nih.gov/31851597 https://pubmed.ncbi.nlm.nih.gov/30999272 https://pubmed.ncbi.nlm.nih.gov/29147967 https://pubmed.ncbi.nlm.nih.gov/28973932 https://pubmed.ncbi.nlm.nih.gov/24764305 https://pubmed.ncbi.nlm.nih.gov/21791083	https://pubmed.ncbi.nlm.nih.gov/34322159 https://pubmed.ncbi.nlm.nih.gov/33436046 https://pubmed.ncbi.nlm.nih.gov/33344664 https://pubmed.ncbi.nlm.nih.gov/32572876 https://pubmed.ncbi.nlm.nih.gov/32377000 https://pubmed.ncbi.nlm.nih.gov/31852448 https://pubmed.ncbi.nlm.nih.gov/31851597 https://pubmed.ncbi.nlm.nih.gov/31592238 https://pubmed.ncbi.nlm.nih.gov/30999272 https://pubmed.ncbi.nlm.nih.go…
EVC	-0.514549	5.18573e-10	EvC ciliary complex subunit 1	This gene encodes a protein containing a leucine zipper and a transmembrane domain. This gene has been implicated in both Ellis-van Creveld syndrome (EvC) and Weyers acrodental dysostosis. [provided by RefSeq, Jul 2008]	https://www.ensembl.org/Homo_sapiens/Gene/ExpressionAtlas?g=ENSG00000072840	http://www.ensembl.org/id/ENSG00000072840	https://www.ncbi.nlm.nih.gov/gene?term=(EVC[Gene Name]) AND Homo sapiens[Organism]	https://pubmed.ncbi.nlm.nih.gov/34149013 https://pubmed.ncbi.nlm.nih.gov/34082019 https://pubmed.ncbi.nlm.nih.gov/33917889 https://pubmed.ncbi.nlm.nih.gov/33859195 https://pubmed.ncbi.nlm.nih.gov/33831816 https://pubmed.ncbi.nlm.nih.gov/33812497 https://pubmed.ncbi.nlm.nih.gov/33762274 https://pubmed.ncbi.nlm.nih.gov/33635265 https://pubmed.ncbi.nlm.nih.gov/33600423 https://pubmed.ncbi.nlm.nih.go…	https://pubmed.ncbi.nlm.nih.gov/34374647 https://pubmed.ncbi.nlm.nih.gov/34371381 https://pubmed.ncbi.nlm.nih.gov/34264210 https://pubmed.ncbi.nlm.nih.gov/34175675 https://pubmed.ncbi.nlm.nih.gov/34154020 https://pubmed.ncbi.nlm.nih.gov/34149013 https://pubmed.ncbi.nlm.nih.gov/34111437 https://pubmed.ncbi.nlm.nih.gov/34082019 https://pubmed.ncbi.nlm.nih.gov/34043828 https://pubmed.ncbi.nlm.nih.go…
MEGF8	-0.56063	5.7503e-10	multiple EGF like domains 8	The protein encoded by this gene is a single-pass type I membrane protein of unknown function that contains several EGF-like domains, Kelch repeats, and PSI domains. Defects in this gene are a cause of Carpenter syndrome 2. Two transcript variants encoding different isoforms have been found for this gene. [provided by RefSeq, Dec 2012]	https://www.ensembl.org/Homo_sapiens/Gene/ExpressionAtlas?g=ENSG00000105429	http://www.ensembl.org/id/ENSG00000105429	https://www.ncbi.nlm.nih.gov/gene?term=(MEGF8[Gene Name]) AND Homo sapiens[Organism]	https://pubmed.ncbi.nlm.nih.gov/30498907 https://pubmed.ncbi.nlm.nih.gov/29884872 https://pubmed.ncbi.nlm.nih.gov/28787007 https://pubmed.ncbi.nlm.nih.gov/24853996 https://pubmed.ncbi.nlm.nih.gov/23063620 https://pubmed.ncbi.nlm.nih.gov/19218456	https://pubmed.ncbi.nlm.nih.gov/34117072 https://pubmed.ncbi.nlm.nih.gov/32966817 https://pubmed.ncbi.nlm.nih.gov/32203821 https://pubmed.ncbi.nlm.nih.gov/30498907 https://pubmed.ncbi.nlm.nih.gov/29884872 https://pubmed.ncbi.nlm.nih.gov/29290584 https://pubmed.ncbi.nlm.nih.gov/29168297 https://pubmed.ncbi.nlm.nih.gov/28787007 https://pubmed.ncbi.nlm.nih.gov/24853996 https://pubmed.ncbi.nlm.nih.go…
BX322234.1	-1.01869	1.04853e-09			https://www.ensembl.org/Homo_sapiens/Gene/ExpressionAtlas?g=ENSG00000226445	http://www.ensembl.org/id/ENSG00000226445	https://www.ncbi.nlm.nih.gov/gene?term=(BX322234.1[Gene Name]) AND Homo sapiens[Organism]	https://pubmed.ncbi.nlm.nih.gov/33534780	https://pubmed.ncbi.nlm.nih.gov/33534780
H1-2	0.63818	1.24794e-09	H1.2 linker histone, cluster member	Histones are basic nuclear proteins responsible for nucleosome structure of the chromosomal fiber in eukaryotes. Two molecules of each of the four core histones (H2A, H2B, H3, and H4) form an octamer, around which approximately 146 bp of DNA is wrapped in repeating units, called nucleosomes. The linker histone, H1, interacts with linker DNA between nucleosomes and functions in the compaction of c…	https://www.ensembl.org/Homo_sapiens/Gene/ExpressionAtlas?g=ENSG00000187837	http://www.ensembl.org/id/ENSG00000187837	https://www.ncbi.nlm.nih.gov/gene?term=(H1-2[Gene Name]) AND Homo sapiens[Organism]	https://pubmed.ncbi.nlm.nih.gov/34108453 https://pubmed.ncbi.nlm.nih.gov/33299181 https://pubmed.ncbi.nlm.nih.gov/32896099 https://pubmed.ncbi.nlm.nih.gov/32786407 https://pubmed.ncbi.nlm.nih.gov/32592689 https://pubmed.ncbi.nlm.nih.gov/32505195 https://pubmed.ncbi.nlm.nih.gov/32391789 https://pubmed.ncbi.nlm.nih.gov/32202703 https://pubmed.ncbi.nlm.nih.gov/32131957 https://pubmed.ncbi.nlm.nih.go…	https://pubmed.ncbi.nlm.nih.gov/34351766 https://pubmed.ncbi.nlm.nih.gov/34337942 https://pubmed.ncbi.nlm.nih.gov/34315402 https://pubmed.ncbi.nlm.nih.gov/34175335 https://pubmed.ncbi.nlm.nih.gov/34108453 https://pubmed.ncbi.nlm.nih.gov/34105149 https://pubmed.ncbi.nlm.nih.gov/33550666 https://pubmed.ncbi.nlm.nih.gov/33299181 https://pubmed.ncbi.nlm.nih.gov/33083005 https://pubmed.ncbi.nlm.nih.go…
TINAGL1	-0.8045	1.3337e-09	tubulointerstitial nephritis antigen like 1	The protein encoded by this gene is similar in sequence to tubulointerstitial nephritis antigen, a secreted glycoprotein that is recognized by antibodies in some types of immune-related tubulointerstitial nephritis. Three transcript variants encoding different isoforms have been found for this gene. [provided by RefSeq, Feb 2011]	https://www.ensembl.org/Homo_sapiens/Gene/ExpressionAtlas?g=ENSG00000142910	http://www.ensembl.org/id/ENSG00000142910	https://www.ncbi.nlm.nih.gov/gene?term=(TINAGL1[Gene Name]) AND Homo sapiens[Organism]	https://pubmed.ncbi.nlm.nih.gov/32537806 https://pubmed.ncbi.nlm.nih.gov/31389101 https://pubmed.ncbi.nlm.nih.gov/30612941 https://pubmed.ncbi.nlm.nih.gov/26522507 https://pubmed.ncbi.nlm.nih.gov/26490183 https://pubmed.ncbi.nlm.nih.gov/25521548 https://pubmed.ncbi.nlm.nih.gov/24436468 https://pubmed.ncbi.nlm.nih.gov/21822286 https://pubmed.ncbi.nlm.nih.gov/17425658 https://pubmed.ncbi.nlm.nih.go…	https://pubmed.ncbi.nlm.nih.gov/33877834 https://pubmed.ncbi.nlm.nih.gov/32973494 https://pubmed.ncbi.nlm.nih.gov/32537806 https://pubmed.ncbi.nlm.nih.gov/31956285 https://pubmed.ncbi.nlm.nih.gov/31389101 https://pubmed.ncbi.nlm.nih.gov/34468360 https://pubmed.ncbi.nlm.nih.gov/30697069 https://pubmed.ncbi.nlm.nih.gov/30612941 https://pubmed.ncbi.nlm.nih.gov/28810691 https://pubmed.ncbi.nlm.nih.go…
DHRS3	-0.673433	2.01161e-09	dehydrogenase/reductase 3	Short-chain dehydrogenases/reductases (SDRs), such as DHRS3, catalyze the oxidation/reduction of a wide range of substrates, including retinoids and steroids (Haeseleer and Palczewski, 2000 [PubMed 10800688]).[supplied by OMIM, Jun 2009]	https://www.ensembl.org/Homo_sapiens/Gene/ExpressionAtlas?g=ENSG00000162496	http://www.ensembl.org/id/ENSG00000162496	https://www.ncbi.nlm.nih.gov/gene?term=(DHRS3[Gene Name]) AND Homo sapiens[Organism]	https://pubmed.ncbi.nlm.nih.gov/33691763 https://pubmed.ncbi.nlm.nih.gov/33485967 https://pubmed.ncbi.nlm.nih.gov/33360372 https://pubmed.ncbi.nlm.nih.gov/33149219 https://pubmed.ncbi.nlm.nih.gov/31536749 https://pubmed.ncbi.nlm.nih.gov/30758105 https://pubmed.ncbi.nlm.nih.gov/30486871 https://pubmed.ncbi.nlm.nih.gov/30104359 https://pubmed.ncbi.nlm.nih.gov/29794437 https://pubmed.ncbi.nlm.nih.go…	https://pubmed.ncbi.nlm.nih.gov/34542554 https://pubmed.ncbi.nlm.nih.gov/33902658 https://pubmed.ncbi.nlm.nih.gov/33691763 https://pubmed.ncbi.nlm.nih.gov/33553182 https://pubmed.ncbi.nlm.nih.gov/33485967 https://pubmed.ncbi.nlm.nih.gov/33360372 https://pubmed.ncbi.nlm.nih.gov/33193731 https://pubmed.ncbi.nlm.nih.gov/33149219 https://pubmed.ncbi.nlm.nih.gov/32880838 https://pubmed.ncbi.nlm.nih.go…
HSPG2	-0.527788	3.88027e-09	heparan sulfate proteoglycan 2	This gene encodes the perlecan protein, which consists of a core protein to which three long chains of glycosaminoglycans (heparan sulfate or chondroitin sulfate) are attached. The perlecan protein is a large multidomain proteoglycan that binds to and cross-links many extracellular matrix components and cell-surface molecules. It has been shown that this protein interacts with laminin, prolargin,…	https://www.ensembl.org/Homo_sapiens/Gene/ExpressionAtlas?g=ENSG00000142798	http://www.ensembl.org/id/ENSG00000142798	https://www.ncbi.nlm.nih.gov/gene?term=(HSPG2[Gene Name]) AND Homo sapiens[Organism]	https://pubmed.ncbi.nlm.nih.gov/33809984 https://pubmed.ncbi.nlm.nih.gov/33639972 https://pubmed.ncbi.nlm.nih.gov/33601038 https://pubmed.ncbi.nlm.nih.gov/33543035 https://pubmed.ncbi.nlm.nih.gov/33402471 https://pubmed.ncbi.nlm.nih.gov/33377483 https://pubmed.ncbi.nlm.nih.gov/33333988 https://pubmed.ncbi.nlm.nih.gov/33238404 https://pubmed.ncbi.nlm.nih.gov/32960359 https://pubmed.ncbi.nlm.nih.go…	https://pubmed.ncbi.nlm.nih.gov/34433968 https://pubmed.ncbi.nlm.nih.gov/34351574 https://pubmed.ncbi.nlm.nih.gov/34244600 https://pubmed.ncbi.nlm.nih.gov/34174923 https://pubmed.ncbi.nlm.nih.gov/34040895 https://pubmed.ncbi.nlm.nih.gov/34014961 https://pubmed.ncbi.nlm.nih.gov/33835272 https://pubmed.ncbi.nlm.nih.gov/33809984 https://pubmed.ncbi.nlm.nih.gov/33767660 https://pubmed.ncbi.nlm.nih.go…
MT-ND4L	1.25973	4.98545e-09	NADH dehydrogenase subunit 4L		https://www.ensembl.org/Homo_sapiens/Gene/ExpressionAtlas?g=ENSG00000212907	http://www.ensembl.org/id/ENSG00000212907	https://www.ncbi.nlm.nih.gov/gene?term=(MT-ND4L[Gene Name]) AND Homo sapiens[Organism]	https://pubmed.ncbi.nlm.nih.gov/34120353 https://pubmed.ncbi.nlm.nih.gov/30955870 https://pubmed.ncbi.nlm.nih.gov/29444077 https://pubmed.ncbi.nlm.nih.gov/28708239 https://pubmed.ncbi.nlm.nih.gov/27577705 https://pubmed.ncbi.nlm.nih.gov/26926037 https://pubmed.ncbi.nlm.nih.gov/25153900 https://pubmed.ncbi.nlm.nih.gov/22879922 https://pubmed.ncbi.nlm.nih.gov/22400981 https://pubmed.ncbi.nlm.nih.go…	https://pubmed.ncbi.nlm.nih.gov/34152079 https://pubmed.ncbi.nlm.nih.gov/34120353 https://pubmed.ncbi.nlm.nih.gov/20301353 https://pubmed.ncbi.nlm.nih.gov/31705584 https://pubmed.ncbi.nlm.nih.gov/31176373 https://pubmed.ncbi.nlm.nih.gov/30955870 https://pubmed.ncbi.nlm.nih.gov/29444077 https://pubmed.ncbi.nlm.nih.gov/28708239 https://pubmed.ncbi.nlm.nih.gov/27695613 https://pubmed.ncbi.nlm.nih.go…
SLC6A6	-0.523081	1.11938e-08	solute carrier family 6 member 6	This gene encodes a multi-pass membrane protein that is a member of a family of sodium and chloride-ion dependent transporters. The encoded protein transports taurine and beta-alanine. There is a pseudogene for this gene on chromosome 21. Alternative splicing results in multiple transcript variants. [provided by RefSeq, May 2013]	https://www.ensembl.org/Homo_sapiens/Gene/ExpressionAtlas?g=ENSG00000131389	http://www.ensembl.org/id/ENSG00000131389	https://www.ncbi.nlm.nih.gov/gene?term=(SLC6A6[Gene Name]) AND Homo sapiens[Organism]	https://pubmed.ncbi.nlm.nih.gov/33677556 https://pubmed.ncbi.nlm.nih.gov/33221703 https://pubmed.ncbi.nlm.nih.gov/31903486 https://pubmed.ncbi.nlm.nih.gov/31345061 https://pubmed.ncbi.nlm.nih.gov/31182929 https://pubmed.ncbi.nlm.nih.gov/30767502 https://pubmed.ncbi.nlm.nih.gov/30612046 https://pubmed.ncbi.nlm.nih.gov/30270321 https://pubmed.ncbi.nlm.nih.gov/29886034 https://pubmed.ncbi.nlm.nih.go…	https://pubmed.ncbi.nlm.nih.gov/33946922 https://pubmed.ncbi.nlm.nih.gov/33912173 https://pubmed.ncbi.nlm.nih.gov/33677556 https://pubmed.ncbi.nlm.nih.gov/33657992 https://pubmed.ncbi.nlm.nih.gov/33440271 https://pubmed.ncbi.nlm.nih.gov/33221703 https://pubmed.ncbi.nlm.nih.gov/33115550 https://pubmed.ncbi.nlm.nih.gov/32330695 https://pubmed.ncbi.nlm.nih.gov/31903486 https://pubmed.ncbi.nlm.nih.go…
H1-3	0.710292	1.23742e-08	H1.3 linker histone, cluster member	Histones are basic nuclear proteins responsible for nucleosome structure of the chromosomal fiber in eukaryotes. Two molecules of each of the four core histones (H2A, H2B, H3, and H4) form an octamer, around which approximately 146 bp of DNA is wrapped in repeating units, called nucleosomes. The linker histone, H1, interacts with linker DNA between nucleosomes and functions in the compaction of c…	https://www.ensembl.org/Homo_sapiens/Gene/ExpressionAtlas?g=ENSG00000124575	http://www.ensembl.org/id/ENSG00000124575	https://www.ncbi.nlm.nih.gov/gene?term=(H1-3[Gene Name]) AND Homo sapiens[Organism]	https://pubmed.ncbi.nlm.nih.gov/33299181 https://pubmed.ncbi.nlm.nih.gov/32673957 https://pubmed.ncbi.nlm.nih.gov/32456818 https://pubmed.ncbi.nlm.nih.gov/32391789 https://pubmed.ncbi.nlm.nih.gov/32202703 https://pubmed.ncbi.nlm.nih.gov/32019204 https://pubmed.ncbi.nlm.nih.gov/31678760 https://pubmed.ncbi.nlm.nih.gov/31606046 https://pubmed.ncbi.nlm.nih.gov/31099784 https://pubmed.ncbi.nlm.nih.go…	https://pubmed.ncbi.nlm.nih.gov/34415423 https://pubmed.ncbi.nlm.nih.gov/34217011 https://pubmed.ncbi.nlm.nih.gov/33608459 https://pubmed.ncbi.nlm.nih.gov/33550666 https://pubmed.ncbi.nlm.nih.gov/33299181 https://pubmed.ncbi.nlm.nih.gov/32751959 https://pubmed.ncbi.nlm.nih.gov/32673957 https://pubmed.ncbi.nlm.nih.gov/32456818 https://pubmed.ncbi.nlm.nih.gov/32427461 https://pubmed.ncbi.nlm.nih.go…
AGRN	-0.593158	1.34092e-08	agrin	This gene encodes one of several proteins that are critical in the development of the neuromuscular junction (NMJ), as identified in mouse knock-out studies. The encoded protein contains several laminin G, Kazal type serine protease inhibitor, and epidermal growth factor domains. Additional post-translational modifications occur to add glycosaminoglycans and disulfide bonds. In one family with co…	https://www.ensembl.org/Homo_sapiens/Gene/ExpressionAtlas?g=ENSG00000188157	http://www.ensembl.org/id/ENSG00000188157	https://www.ncbi.nlm.nih.gov/gene?term=(AGRN[Gene Name]) AND Homo sapiens[Organism]	https://pubmed.ncbi.nlm.nih.gov/33713277 https://pubmed.ncbi.nlm.nih.gov/32543656 https://pubmed.ncbi.nlm.nih.gov/32461543 https://pubmed.ncbi.nlm.nih.gov/32428683 https://pubmed.ncbi.nlm.nih.gov/32271162 https://pubmed.ncbi.nlm.nih.gov/32221959 https://pubmed.ncbi.nlm.nih.gov/32029550 https://pubmed.ncbi.nlm.nih.gov/31852835 https://pubmed.ncbi.nlm.nih.gov/31847905 https://pubmed.ncbi.nlm.nih.go…	https://pubmed.ncbi.nlm.nih.gov/34433720 https://pubmed.ncbi.nlm.nih.gov/34400559 https://pubmed.ncbi.nlm.nih.gov/33756069 https://pubmed.ncbi.nlm.nih.gov/33713277 https://pubmed.ncbi.nlm.nih.gov/33437640 https://pubmed.ncbi.nlm.nih.gov/33390901 https://pubmed.ncbi.nlm.nih.gov/33260559 https://pubmed.ncbi.nlm.nih.gov/33256577 https://pubmed.ncbi.nlm.nih.gov/32862766 https://pubmed.ncbi.nlm.nih.go…
CENPE	0.634388	1.46172e-08	centromere protein E	Centrosome-associated protein E (CENPE) is a kinesin-like motor protein that accumulates in the G2 phase of the cell cycle. Unlike other centrosome-associated proteins, it is not present during interphase and first appears at the centromere region of chromosomes during prometaphase. This protein is required for stable spindle microtubule capture at kinetochores which is a necessary step in chromo…	https://www.ensembl.org/Homo_sapiens/Gene/ExpressionAtlas?g=ENSG00000138778	http://www.ensembl.org/id/ENSG00000138778	https://www.ncbi.nlm.nih.gov/gene?term=(CENPE[Gene Name]) AND Homo sapiens[Organism]	https://pubmed.ncbi.nlm.nih.gov/33862458 https://pubmed.ncbi.nlm.nih.gov/33742057 https://pubmed.ncbi.nlm.nih.gov/33361741 https://pubmed.ncbi.nlm.nih.gov/33136891 https://pubmed.ncbi.nlm.nih.gov/32898143 https://pubmed.ncbi.nlm.nih.gov/32744910 https://pubmed.ncbi.nlm.nih.gov/32642801 https://pubmed.ncbi.nlm.nih.gov/32586319 https://pubmed.ncbi.nlm.nih.gov/32442423 https://pubmed.ncbi.nlm.nih.go…	https://pubmed.ncbi.nlm.nih.gov/34485383 https://pubmed.ncbi.nlm.nih.gov/34482803 https://pubmed.ncbi.nlm.nih.gov/34434964 https://pubmed.ncbi.nlm.nih.gov/34373442 https://pubmed.ncbi.nlm.nih.gov/34079550 https://pubmed.ncbi.nlm.nih.gov/33995974 https://pubmed.ncbi.nlm.nih.gov/33974527 https://pubmed.ncbi.nlm.nih.gov/33862458 https://pubmed.ncbi.nlm.nih.gov/33846420 https://pubmed.ncbi.nlm.nih.go…
MASP1	-0.504415	2.71104e-08	MBL associated serine protease 1	This gene encodes a serine protease that functions as a component of the lectin pathway of complement activation. The complement pathway plays an essential role in the innate and adaptive immune response. The encoded protein is synthesized as a zymogen and is activated when it complexes with the pathogen recognition molecules of lectin pathway, the mannose-binding lectin and the ficolins. This pr…	https://www.ensembl.org/Homo_sapiens/Gene/ExpressionAtlas?g=ENSG00000127241	http://www.ensembl.org/id/ENSG00000127241	https://www.ncbi.nlm.nih.gov/gene?term=(MASP1[Gene Name]) AND Homo sapiens[Organism]	https://pubmed.ncbi.nlm.nih.gov/34309635 https://pubmed.ncbi.nlm.nih.gov/33858964 https://pubmed.ncbi.nlm.nih.gov/33643280 https://pubmed.ncbi.nlm.nih.gov/33171469 https://pubmed.ncbi.nlm.nih.gov/32751929 https://pubmed.ncbi.nlm.nih.gov/32441374 https://pubmed.ncbi.nlm.nih.gov/32424932 https://pubmed.ncbi.nlm.nih.gov/32286427 https://pubmed.ncbi.nlm.nih.gov/32240160 https://pubmed.ncbi.nlm.nih.go…	https://pubmed.ncbi.nlm.nih.gov/34312234 https://pubmed.ncbi.nlm.nih.gov/34309635 https://pubmed.ncbi.nlm.nih.gov/34251190 https://pubmed.ncbi.nlm.nih.gov/34178943 https://pubmed.ncbi.nlm.nih.gov/34129788 https://pubmed.ncbi.nlm.nih.gov/33967556 https://pubmed.ncbi.nlm.nih.gov/33858964 https://pubmed.ncbi.nlm.nih.gov/33765348 https://pubmed.ncbi.nlm.nih.gov/33729332 https://pubmed.ncbi.nlm.nih.go…
H4C4	0.970995	6.73597e-08	H4 clustered histone 1	Histones are basic nuclear proteins that are responsible for the nucleosome structure of the chromosomal fiber in eukaryotes. Two molecules of each of the four core histones (H2A, H2B, H3, and H4) form an octamer, around which approximately 146 bp of DNA is wrapped in repeating units, called nucleosomes. The linker histone, H1, interacts with linker DNA between nucleosomes and functions in the co…	https://www.ensembl.org/Homo_sapiens/Gene/ExpressionAtlas?g=ENSG00000277157	http://www.ensembl.org/id/ENSG00000277157	https://www.ncbi.nlm.nih.gov/gene?term=(H4C4[Gene Name]) AND Homo sapiens[Organism]	https://pubmed.ncbi.nlm.nih.gov/24397969 https://pubmed.ncbi.nlm.nih.gov/14512686 https://pubmed.ncbi.nlm.nih.gov/14512685 https://pubmed.ncbi.nlm.nih.gov/9166476 https://pubmed.ncbi.nlm.nih.gov/1689752	https://pubmed.ncbi.nlm.nih.gov/31312365 https://pubmed.ncbi.nlm.nih.gov/24397969 https://pubmed.ncbi.nlm.nih.gov/16622892 https://pubmed.ncbi.nlm.nih.gov/14512686 https://pubmed.ncbi.nlm.nih.gov/14512685 https://pubmed.ncbi.nlm.nih.gov/9166476 https://pubmed.ncbi.nlm.nih.gov/1689752
FHL1	-0.520046	8.1356e-08	complement factor H	This gene is a member of the Regulator of Complement Activation (RCA) gene cluster and encodes a protein with twenty short consensus repeat (SCR) domains. This protein is secreted into the bloodstream and has an essential role in the regulation of complement activation, restricting this innate defense mechanism to microbial infections. Mutations in this gene have been associated with hemolytic-ur…	https://www.ensembl.org/Homo_sapiens/Gene/ExpressionAtlas?g=ENSG00000022267	http://www.ensembl.org/id/ENSG00000022267	https://www.ncbi.nlm.nih.gov/gene?term=(FHL1[Gene Name]) AND Homo sapiens[Organism]	https://pubmed.ncbi.nlm.nih.gov/34260948 https://pubmed.ncbi.nlm.nih.gov/34074803 https://pubmed.ncbi.nlm.nih.gov/34041882 https://pubmed.ncbi.nlm.nih.gov/33988325 https://pubmed.ncbi.nlm.nih.gov/33705098 https://pubmed.ncbi.nlm.nih.gov/33568506 https://pubmed.ncbi.nlm.nih.gov/33361250 https://pubmed.ncbi.nlm.nih.gov/33055253 https://pubmed.ncbi.nlm.nih.gov/33053208 https://pubmed.ncbi.nlm.nih.go…	https://pubmed.ncbi.nlm.nih.gov/34429479 https://pubmed.ncbi.nlm.nih.gov/34366191 https://pubmed.ncbi.nlm.nih.gov/34335951 https://pubmed.ncbi.nlm.nih.gov/34273663 https://pubmed.ncbi.nlm.nih.gov/34260948 https://pubmed.ncbi.nlm.nih.gov/34240738 https://pubmed.ncbi.nlm.nih.gov/34074803 https://pubmed.ncbi.nlm.nih.gov/34041882 https://pubmed.ncbi.nlm.nih.gov/33988325 https://pubmed.ncbi.nlm.nih.go…
AC090877.2	-0.96688	8.62395e-08			https://www.ensembl.org/Homo_sapiens/Gene/ExpressionAtlas?g=ENSG00000259721	http://www.ensembl.org/id/ENSG00000259721	https://www.ncbi.nlm.nih.gov/gene?term=(AC090877.2[Gene Name]) AND Homo sapiens[Organism]
PRAG1	-0.536049	9.53259e-08	PEAK1 related, kinase-activating pseudokinase 1	This gene encodes an enzyme that belongs to the tyrosine protein kinase family. A similar protein in rat binds to Rho family GTPase 2 (Rnd2) and regulates neurite outgrowth via activation of Ras homolog gene family, member A (RhoA). [provided by RefSeq, Mar 2014]	https://www.ensembl.org/Homo_sapiens/Gene/ExpressionAtlas?g=ENSG00000275342	http://www.ensembl.org/id/ENSG00000275342	https://www.ncbi.nlm.nih.gov/gene?term=(PRAG1[Gene Name]) AND Homo sapiens[Organism]	https://pubmed.ncbi.nlm.nih.gov/33383360 https://pubmed.ncbi.nlm.nih.gov/29503074 https://pubmed.ncbi.nlm.nih.gov/29105536 https://pubmed.ncbi.nlm.nih.gov/29079850 https://pubmed.ncbi.nlm.nih.gov/27531744 https://pubmed.ncbi.nlm.nih.gov/27116701 https://pubmed.ncbi.nlm.nih.gov/26782286 https://pubmed.ncbi.nlm.nih.gov/26215634 https://pubmed.ncbi.nlm.nih.gov/16481321	https://pubmed.ncbi.nlm.nih.gov/33841501 https://pubmed.ncbi.nlm.nih.gov/33477890 https://pubmed.ncbi.nlm.nih.gov/33383360 https://pubmed.ncbi.nlm.nih.gov/31150538 https://pubmed.ncbi.nlm.nih.gov/29559929 https://pubmed.ncbi.nlm.nih.gov/29503074 https://pubmed.ncbi.nlm.nih.gov/29105536 https://pubmed.ncbi.nlm.nih.gov/29079850 https://pubmed.ncbi.nlm.nih.gov/27531744 https://pubmed.ncbi.nlm.nih.go…
PODN	-0.641176	9.65207e-08	podocan	The protein encoded by this gene is a member of the small leucine-rich repeat protein family and contains an amino terminal CX3CXCX7C cysteine-rich cluster followed by a leucine-rich repeat domain. Studies suggest that this protein could function to inhibit smooth muscle cell proliferation and migration following arterial injury. [provided by RefSeq, Jul 2016]	https://www.ensembl.org/Homo_sapiens/Gene/ExpressionAtlas?g=ENSG00000174348	http://www.ensembl.org/id/ENSG00000174348	https://www.ncbi.nlm.nih.gov/gene?term=(PODN[Gene Name]) AND Homo sapiens[Organism]	https://pubmed.ncbi.nlm.nih.gov/31726837 https://pubmed.ncbi.nlm.nih.gov/27608612 https://pubmed.ncbi.nlm.nih.gov/24905804 https://pubmed.ncbi.nlm.nih.gov/24043300 https://pubmed.ncbi.nlm.nih.gov/15063725 https://pubmed.ncbi.nlm.nih.gov/12455050 https://pubmed.ncbi.nlm.nih.gov/10822135	https://pubmed.ncbi.nlm.nih.gov/34273970 https://pubmed.ncbi.nlm.nih.gov/33912458 https://pubmed.ncbi.nlm.nih.gov/32174791 https://pubmed.ncbi.nlm.nih.gov/31726837 https://pubmed.ncbi.nlm.nih.gov/30519039 https://pubmed.ncbi.nlm.nih.gov/27608612 https://pubmed.ncbi.nlm.nih.gov/24905804 https://pubmed.ncbi.nlm.nih.gov/24043300 https://pubmed.ncbi.nlm.nih.gov/21922419 https://pubmed.ncbi.nlm.nih.go…
PTPRU	-0.545599	1.10545e-07	protein tyrosine phosphatase receptor type U	The protein encoded by this gene is a member of the protein tyrosine phosphatase (PTP) family. PTPs are known to be signaling molecules that regulate a variety of cellular processes including cell growth, differentiation, mitotic cycle, and oncogenic transformation. This PTP possesses an extracellular region, a single transmembrane region, and two tandem intracellular catalytic domains, and thus …	https://www.ensembl.org/Homo_sapiens/Gene/ExpressionAtlas?g=ENSG00000060656	http://www.ensembl.org/id/ENSG00000060656	https://www.ncbi.nlm.nih.gov/gene?term=(PTPRU[Gene Name]) AND Homo sapiens[Organism]	https://pubmed.ncbi.nlm.nih.gov/32591542 https://pubmed.ncbi.nlm.nih.gov/28885689 https://pubmed.ncbi.nlm.nih.gov/27761023 https://pubmed.ncbi.nlm.nih.gov/26587830 https://pubmed.ncbi.nlm.nih.gov/25864925 https://pubmed.ncbi.nlm.nih.gov/25337216 https://pubmed.ncbi.nlm.nih.gov/25223585 https://pubmed.ncbi.nlm.nih.gov/25109461 https://pubmed.ncbi.nlm.nih.gov/24876153 https://pubmed.ncbi.nlm.nih.go…	https://pubmed.ncbi.nlm.nih.gov/33987379 https://pubmed.ncbi.nlm.nih.gov/33564303 https://pubmed.ncbi.nlm.nih.gov/33209210 https://pubmed.ncbi.nlm.nih.gov/32906628 https://pubmed.ncbi.nlm.nih.gov/32591542 https://pubmed.ncbi.nlm.nih.gov/31711689 https://pubmed.ncbi.nlm.nih.gov/31632062 https://pubmed.ncbi.nlm.nih.gov/29925043 https://pubmed.ncbi.nlm.nih.gov/28885689 https://pubmed.ncbi.nlm.nih.go…
H3C7	0.793171	1.31462e-07	H3 clustered histone 1	Histones are basic nuclear proteins that are responsible for the nucleosome structure of the chromosomal fiber in eukaryotes. This structure consists of approximately 146 bp of DNA wrapped around a nucleosome, an octamer composed of pairs of each of the four core histones (H2A, H2B, H3, and H4). The chromatin fiber is further compacted through the interaction of a linker histone, H1, with the DNA…	https://www.ensembl.org/Homo_sapiens/Gene/ExpressionAtlas?g=ENSG00000277775	http://www.ensembl.org/id/ENSG00000277775	https://www.ncbi.nlm.nih.gov/gene?term=(H3C7[Gene Name]) AND Homo sapiens[Organism]		https://pubmed.ncbi.nlm.nih.gov/34110171
PLAU	0.624372	1.39616e-07	plasminogen activator, urokinase	This gene encodes a secreted serine protease that converts plasminogen to plasmin. The encoded preproprotein is proteolytically processed to generate A and B polypeptide chains. These chains associate via a single disulfide bond to form the catalytically inactive high molecular weight urokinase-type plasminogen activator (HMW-uPA). HMW-uPA can be further processed into the catalytically active lo…	https://www.ensembl.org/Homo_sapiens/Gene/ExpressionAtlas?g=ENSG00000122861	http://www.ensembl.org/id/ENSG00000122861	https://www.ncbi.nlm.nih.gov/gene?term=(PLAU[Gene Name]) AND Homo sapiens[Organism]	https://pubmed.ncbi.nlm.nih.gov/34504502 https://pubmed.ncbi.nlm.nih.gov/34253659 https://pubmed.ncbi.nlm.nih.gov/34244472 https://pubmed.ncbi.nlm.nih.gov/34079037 https://pubmed.ncbi.nlm.nih.gov/33969534 https://pubmed.ncbi.nlm.nih.gov/33904941 https://pubmed.ncbi.nlm.nih.gov/33804930 https://pubmed.ncbi.nlm.nih.gov/33761685 https://pubmed.ncbi.nlm.nih.gov/33750326 https://pubmed.ncbi.nlm.nih.go…	https://pubmed.ncbi.nlm.nih.gov/34534711 https://pubmed.ncbi.nlm.nih.gov/34522986 https://pubmed.ncbi.nlm.nih.gov/34504502 https://pubmed.ncbi.nlm.nih.gov/34497859 https://pubmed.ncbi.nlm.nih.gov/34457068 https://pubmed.ncbi.nlm.nih.gov/34404882 https://pubmed.ncbi.nlm.nih.gov/34358255 https://pubmed.ncbi.nlm.nih.gov/34354133 https://pubmed.ncbi.nlm.nih.gov/34326372 https://pubmed.ncbi.nlm.nih.go…
H4C5	0.785214	1.71203e-07	H4 clustered histone 1	Histones are basic nuclear proteins that are responsible for the nucleosome structure of the chromosomal fiber in eukaryotes. Two molecules of each of the four core histones (H2A, H2B, H3, and H4) form an octamer, around which approximately 146 bp of DNA is wrapped in repeating units, called nucleosomes. The linker histone, H1, interacts with linker DNA between nucleosomes and functions in the co…	https://www.ensembl.org/Homo_sapiens/Gene/ExpressionAtlas?g=ENSG00000276966	http://www.ensembl.org/id/ENSG00000276966	https://www.ncbi.nlm.nih.gov/gene?term=(H4C5[Gene Name]) AND Homo sapiens[Organism]	https://pubmed.ncbi.nlm.nih.gov/8697629 https://pubmed.ncbi.nlm.nih.gov/7691963 https://pubmed.ncbi.nlm.nih.gov/3856860	https://pubmed.ncbi.nlm.nih.gov/24464794 https://pubmed.ncbi.nlm.nih.gov/8697629 https://pubmed.ncbi.nlm.nih.gov/7691963 https://pubmed.ncbi.nlm.nih.gov/2099185 https://pubmed.ncbi.nlm.nih.gov/2657114 https://pubmed.ncbi.nlm.nih.gov/3856860
CSE1L	0.550213	1.80743e-07	chromosome segregation 1 like	Proteins that carry a nuclear localization signal (NLS) are transported into the nucleus by the importin-alpha/beta heterodimer. Importin-alpha binds the NLS, while importin-beta mediates translocation through the nuclear pore complex. After translocation, RanGTP binds importin-beta and displaces importin-alpha. Importin-alpha must then be returned to the cytoplasm, leaving the NLS protein behind…	https://www.ensembl.org/Homo_sapiens/Gene/ExpressionAtlas?g=ENSG00000124207	http://www.ensembl.org/id/ENSG00000124207	https://www.ncbi.nlm.nih.gov/gene?term=(CSE1L[Gene Name]) AND Homo sapiens[Organism]	https://pubmed.ncbi.nlm.nih.gov/34299277 https://pubmed.ncbi.nlm.nih.gov/34022224 https://pubmed.ncbi.nlm.nih.gov/33602168 https://pubmed.ncbi.nlm.nih.gov/32889237 https://pubmed.ncbi.nlm.nih.gov/32857753 https://pubmed.ncbi.nlm.nih.gov/32495878 https://pubmed.ncbi.nlm.nih.gov/31394954 https://pubmed.ncbi.nlm.nih.gov/31388062 https://pubmed.ncbi.nlm.nih.gov/31383592 https://pubmed.ncbi.nlm.nih.go…	https://pubmed.ncbi.nlm.nih.gov/34516344 https://pubmed.ncbi.nlm.nih.gov/34503105 https://pubmed.ncbi.nlm.nih.gov/34299277 https://pubmed.ncbi.nlm.nih.gov/34287339 https://pubmed.ncbi.nlm.nih.gov/34129943 https://pubmed.ncbi.nlm.nih.gov/34022224 https://pubmed.ncbi.nlm.nih.gov/33869740 https://pubmed.ncbi.nlm.nih.gov/33854580 https://pubmed.ncbi.nlm.nih.gov/33847131 https://pubmed.ncbi.nlm.nih.go…
TMEM158	0.541255	5.76554e-07	transmembrane protein 158	Constitutive activation of the Ras pathway triggers an irreversible proliferation arrest reminiscent of replicative senescence. Transcription of this gene is upregulated in response to activation of the Ras pathway, but not under other conditions that induce senescence. The encoded protein is similar to a rat cell surface receptor proposed to function in a neuronal survival pathway. An allelic po…	https://www.ensembl.org/Homo_sapiens/Gene/ExpressionAtlas?g=ENSG00000249992	http://www.ensembl.org/id/ENSG00000249992	https://www.ncbi.nlm.nih.gov/gene?term=(TMEM158[Gene Name]) AND Homo sapiens[Organism]	https://pubmed.ncbi.nlm.nih.gov/33606446 https://pubmed.ncbi.nlm.nih.gov/33378415 https://pubmed.ncbi.nlm.nih.gov/33078287 https://pubmed.ncbi.nlm.nih.gov/32249012 https://pubmed.ncbi.nlm.nih.gov/31531884 https://pubmed.ncbi.nlm.nih.gov/31389251 https://pubmed.ncbi.nlm.nih.gov/30988500 https://pubmed.ncbi.nlm.nih.gov/27796151 https://pubmed.ncbi.nlm.nih.gov/27107632 https://pubmed.ncbi.nlm.nih.go…	https://pubmed.ncbi.nlm.nih.gov/34019916 https://pubmed.ncbi.nlm.nih.gov/33606446 https://pubmed.ncbi.nlm.nih.gov/33428142 https://pubmed.ncbi.nlm.nih.gov/33378415 https://pubmed.ncbi.nlm.nih.gov/33078287 https://pubmed.ncbi.nlm.nih.gov/32863902 https://pubmed.ncbi.nlm.nih.gov/32249012 https://pubmed.ncbi.nlm.nih.gov/31531884 https://pubmed.ncbi.nlm.nih.gov/31389251 https://pubmed.ncbi.nlm.nih.go…
FRY	-0.673277	5.78893e-07	FRY microtubule binding protein		https://www.ensembl.org/Homo_sapiens/Gene/ExpressionAtlas?g=ENSG00000073910	http://www.ensembl.org/id/ENSG00000073910	https://www.ncbi.nlm.nih.gov/gene?term=(FRY[Gene Name]) AND Homo sapiens[Organism]	https://pubmed.ncbi.nlm.nih.gov/34499627 https://pubmed.ncbi.nlm.nih.gov/34452470 https://pubmed.ncbi.nlm.nih.gov/34448800 https://pubmed.ncbi.nlm.nih.gov/34360477 https://pubmed.ncbi.nlm.nih.gov/34357561 https://pubmed.ncbi.nlm.nih.gov/34349267 https://pubmed.ncbi.nlm.nih.gov/34312556 https://pubmed.ncbi.nlm.nih.gov/34292924 https://pubmed.ncbi.nlm.nih.gov/34289272 https://pubmed.ncbi.nlm.nih.go…	https://pubmed.ncbi.nlm.nih.gov/34547402 https://pubmed.ncbi.nlm.nih.gov/34547347 https://pubmed.ncbi.nlm.nih.gov/34547150 https://pubmed.ncbi.nlm.nih.gov/34531573 https://pubmed.ncbi.nlm.nih.gov/34531250 https://pubmed.ncbi.nlm.nih.gov/34525183 https://pubmed.ncbi.nlm.nih.gov/34523994 https://pubmed.ncbi.nlm.nih.gov/34522353 https://pubmed.ncbi.nlm.nih.gov/34515569 https://pubmed.ncbi.nlm.nih.go…
ATXN1	-0.520854	8.05112e-07	ataxin 1	The autosomal dominant cerebellar ataxias (ADCA) are a heterogeneous group of neurodegenerative disorders characterized by progressive degeneration of the cerebellum, brain stem and spinal cord. Clinically, ADCA has been divided into three groups: ADCA types I-III. ADCAI is genetically heterogeneous, with five genetic loci, designated spinocerebellar ataxia (SCA) 1, 2, 3, 4 and 6, being assigned …	https://www.ensembl.org/Homo_sapiens/Gene/ExpressionAtlas?g=ENSG00000124788	http://www.ensembl.org/id/ENSG00000124788	https://www.ncbi.nlm.nih.gov/gene?term=(ATXN1[Gene Name]) AND Homo sapiens[Organism]	https://pubmed.ncbi.nlm.nih.gov/34298970 https://pubmed.ncbi.nlm.nih.gov/33554954 https://pubmed.ncbi.nlm.nih.gov/33478569 https://pubmed.ncbi.nlm.nih.gov/33159825 https://pubmed.ncbi.nlm.nih.gov/33130988 https://pubmed.ncbi.nlm.nih.gov/32985719 https://pubmed.ncbi.nlm.nih.gov/32964235 https://pubmed.ncbi.nlm.nih.gov/32873576 https://pubmed.ncbi.nlm.nih.gov/32814053 https://pubmed.ncbi.nlm.nih.go…	https://pubmed.ncbi.nlm.nih.gov/34479994 https://pubmed.ncbi.nlm.nih.gov/34372915 https://pubmed.ncbi.nlm.nih.gov/34298970 https://pubmed.ncbi.nlm.nih.gov/34286861 https://pubmed.ncbi.nlm.nih.gov/34179866 https://pubmed.ncbi.nlm.nih.gov/34165550 https://pubmed.ncbi.nlm.nih.gov/33772540 https://pubmed.ncbi.nlm.nih.gov/33753288 https://pubmed.ncbi.nlm.nih.gov/33724582 https://pubmed.ncbi.nlm.nih.go…
KALRN	-0.637093	8.13513e-07	kalirin RhoGEF kinase	Huntington's disease (HD), a neurodegenerative disorder characterized by loss of striatal neurons, is caused by an expansion of a polyglutamine tract in the HD protein huntingtin. This gene encodes a protein that interacts with the huntingtin-associated protein 1, which is a huntingtin binding protein that may function in vesicle trafficking. [provided by RefSeq, Apr 2016]	https://www.ensembl.org/Homo_sapiens/Gene/ExpressionAtlas?g=ENSG00000160145	http://www.ensembl.org/id/ENSG00000160145	https://www.ncbi.nlm.nih.gov/gene?term=(KALRN[Gene Name]) AND Homo sapiens[Organism]	https://pubmed.ncbi.nlm.nih.gov/33454506 https://pubmed.ncbi.nlm.nih.gov/33189799 https://pubmed.ncbi.nlm.nih.gov/32580138 https://pubmed.ncbi.nlm.nih.gov/32375403 https://pubmed.ncbi.nlm.nih.gov/32227373 https://pubmed.ncbi.nlm.nih.gov/32075680 https://pubmed.ncbi.nlm.nih.gov/31801062 https://pubmed.ncbi.nlm.nih.gov/31691285 https://pubmed.ncbi.nlm.nih.gov/30852025 https://pubmed.ncbi.nlm.nih.go…	https://pubmed.ncbi.nlm.nih.gov/33454506 https://pubmed.ncbi.nlm.nih.gov/33415070 https://pubmed.ncbi.nlm.nih.gov/33189799 https://pubmed.ncbi.nlm.nih.gov/33037113 https://pubmed.ncbi.nlm.nih.gov/32995075 https://pubmed.ncbi.nlm.nih.gov/32768866 https://pubmed.ncbi.nlm.nih.gov/32671063 https://pubmed.ncbi.nlm.nih.gov/32661467 https://pubmed.ncbi.nlm.nih.gov/32580138 https://pubmed.ncbi.nlm.nih.go…
NOTCH3	-0.571723	8.49365e-07	notch receptor 3	This gene encodes the third discovered human homologue of the Drosophilia melanogaster type I membrane protein notch. In Drosophilia, notch interaction with its cell-bound ligands (delta, serrate) establishes an intercellular signalling pathway that plays a key role in neural development. Homologues of the notch-ligands have also been identified in human, but precise interactions between these li…	https://www.ensembl.org/Homo_sapiens/Gene/ExpressionAtlas?g=ENSG00000074181	http://www.ensembl.org/id/ENSG00000074181	https://www.ncbi.nlm.nih.gov/gene?term=(NOTCH3[Gene Name]) AND Homo sapiens[Organism]	https://pubmed.ncbi.nlm.nih.gov/34298974 https://pubmed.ncbi.nlm.nih.gov/34252231 https://pubmed.ncbi.nlm.nih.gov/34203994 https://pubmed.ncbi.nlm.nih.gov/34119749 https://pubmed.ncbi.nlm.nih.gov/34092645 https://pubmed.ncbi.nlm.nih.gov/34039391 https://pubmed.ncbi.nlm.nih.gov/33992755 https://pubmed.ncbi.nlm.nih.gov/33895122 https://pubmed.ncbi.nlm.nih.gov/33894418 https://pubmed.ncbi.nlm.nih.go…	https://pubmed.ncbi.nlm.nih.gov/34540367 https://pubmed.ncbi.nlm.nih.gov/34533860 https://pubmed.ncbi.nlm.nih.gov/34506759 https://pubmed.ncbi.nlm.nih.gov/34462426 https://pubmed.ncbi.nlm.nih.gov/34446744 https://pubmed.ncbi.nlm.nih.gov/34440858 https://pubmed.ncbi.nlm.nih.gov/34430623 https://pubmed.ncbi.nlm.nih.gov/34415582 https://pubmed.ncbi.nlm.nih.gov/34404235 https://pubmed.ncbi.nlm.nih.go…
RIPOR2	-0.681643	1.00566e-06	RHO family interacting cell polarization regulator 2	This gene encodes an atypical inhibitor of the small G protein RhoA. Inhibition of RhoA activity by the encoded protein mediates myoblast fusion and polarization of T cells and neutrophils. The encoded protein is a component of hair cell stereocilia that is essential for hearing. A splice site mutation in this gene results in hearing loss in human patients. [provided by RefSeq, Sep 2016]	https://www.ensembl.org/Homo_sapiens/Gene/ExpressionAtlas?g=ENSG00000111913	http://www.ensembl.org/id/ENSG00000111913	https://www.ncbi.nlm.nih.gov/gene?term=(RIPOR2[Gene Name]) AND Homo sapiens[Organism]	https://pubmed.ncbi.nlm.nih.gov/32799114 https://pubmed.ncbi.nlm.nih.gov/31793401 https://pubmed.ncbi.nlm.nih.gov/30720667 https://pubmed.ncbi.nlm.nih.gov/30280293 https://pubmed.ncbi.nlm.nih.gov/30254631 https://pubmed.ncbi.nlm.nih.gov/28253087 https://pubmed.ncbi.nlm.nih.gov/27556504 https://pubmed.ncbi.nlm.nih.gov/25953057 https://pubmed.ncbi.nlm.nih.gov/25588844 https://pubmed.ncbi.nlm.nih.go…	https://pubmed.ncbi.nlm.nih.gov/34531495 https://pubmed.ncbi.nlm.nih.gov/32799114 https://pubmed.ncbi.nlm.nih.gov/32631815 https://pubmed.ncbi.nlm.nih.gov/31793401 https://pubmed.ncbi.nlm.nih.gov/30720667 https://pubmed.ncbi.nlm.nih.gov/30280293 https://pubmed.ncbi.nlm.nih.gov/30254631 https://pubmed.ncbi.nlm.nih.gov/28253087 https://pubmed.ncbi.nlm.nih.gov/27556504 https://pubmed.ncbi.nlm.nih.go…
ADGRD1	-0.757063	1.86424e-06	adhesion G protein-coupled receptor D1	The adhesion G-protein-coupled receptors (GPCRs), including GPR133, are membrane-bound proteins with long N termini containing multiple domains. GPCRs, or GPRs, contain 7 transmembrane domains and transduce extracellular signals through heterotrimeric G proteins (summary by Bjarnadottir et al., 2004 [PubMed 15203201]).[supplied by OMIM, Nov 2010]	https://www.ensembl.org/Homo_sapiens/Gene/ExpressionAtlas?g=ENSG00000111452	http://www.ensembl.org/id/ENSG00000111452	https://www.ncbi.nlm.nih.gov/gene?term=(ADGRD1[Gene Name]) AND Homo sapiens[Organism]	https://pubmed.ncbi.nlm.nih.gov/34022221 https://pubmed.ncbi.nlm.nih.gov/33810959 https://pubmed.ncbi.nlm.nih.gov/33630878 https://pubmed.ncbi.nlm.nih.gov/31660034 https://pubmed.ncbi.nlm.nih.gov/31153896 https://pubmed.ncbi.nlm.nih.gov/28075199 https://pubmed.ncbi.nlm.nih.gov/27516204 https://pubmed.ncbi.nlm.nih.gov/25713288 https://pubmed.ncbi.nlm.nih.gov/25533341 https://pubmed.ncbi.nlm.nih.go…	https://pubmed.ncbi.nlm.nih.gov/34022221 https://pubmed.ncbi.nlm.nih.gov/33810959 https://pubmed.ncbi.nlm.nih.gov/33630878 https://pubmed.ncbi.nlm.nih.gov/33623007 https://pubmed.ncbi.nlm.nih.gov/33185171 https://pubmed.ncbi.nlm.nih.gov/33008304 https://pubmed.ncbi.nlm.nih.gov/32642706 https://pubmed.ncbi.nlm.nih.gov/31660034 https://pubmed.ncbi.nlm.nih.gov/31153896 https://pubmed.ncbi.nlm.nih.go…
ANGPTL2	-0.727676	1.95892e-06	angiopoietin like 2	Angiopoietins are members of the vascular endothelial growth factor family and the only known growth factors largely specific for vascular endothelium. Angiopoietin-1, angiopoietin-2, and angiopoietin-4 participate in the formation of blood vessels. ANGPTL2 protein is a secreted glycoprotein with homology to the angiopoietins and may exert a function on endothelial cells through autocrine or para…	https://www.ensembl.org/Homo_sapiens/Gene/ExpressionAtlas?g=ENSG00000136859	http://www.ensembl.org/id/ENSG00000136859	https://www.ncbi.nlm.nih.gov/gene?term=(ANGPTL2[Gene Name]) AND Homo sapiens[Organism]	https://pubmed.ncbi.nlm.nih.gov/34000514 https://pubmed.ncbi.nlm.nih.gov/33652646 https://pubmed.ncbi.nlm.nih.gov/33578584 https://pubmed.ncbi.nlm.nih.gov/33508120 https://pubmed.ncbi.nlm.nih.gov/33336720 https://pubmed.ncbi.nlm.nih.gov/33197890 https://pubmed.ncbi.nlm.nih.gov/33197687 https://pubmed.ncbi.nlm.nih.gov/32993399 https://pubmed.ncbi.nlm.nih.gov/32813109 https://pubmed.ncbi.nlm.nih.go…	https://pubmed.ncbi.nlm.nih.gov/34544978 https://pubmed.ncbi.nlm.nih.gov/34431038 https://pubmed.ncbi.nlm.nih.gov/34422408 https://pubmed.ncbi.nlm.nih.gov/34000514 https://pubmed.ncbi.nlm.nih.gov/33987955 https://pubmed.ncbi.nlm.nih.gov/33987838 https://pubmed.ncbi.nlm.nih.gov/33747748 https://pubmed.ncbi.nlm.nih.gov/33652646 https://pubmed.ncbi.nlm.nih.gov/33615956 https://pubmed.ncbi.nlm.nih.go…
AC027808.2	-0.965619	2.20303e-06			https://www.ensembl.org/Homo_sapiens/Gene/ExpressionAtlas?g=ENSG00000259649	http://www.ensembl.org/id/ENSG00000259649	https://www.ncbi.nlm.nih.gov/gene?term=(AC027808.2[Gene Name]) AND Homo sapiens[Organism]
OBSCN	-0.596496	2.36576e-06	obscurin, cytoskeletal calmodulin and titin-interacting RhoGEF	The obscurin gene spans more than 150 kb, contains over 80 exons and encodes a protein of approximately 720 kDa. The encoded protein contains 68 Ig domains, 2 fibronectin domains, 1 calcium/calmodulin-binding domain, 1 RhoGEF domain with an associated PH domain, and 2 serine-threonine kinase domains. This protein belongs to the family of giant sacromeric signaling proteins that includes titin and…	https://www.ensembl.org/Homo_sapiens/Gene/ExpressionAtlas?g=ENSG00000154358	http://www.ensembl.org/id/ENSG00000154358	https://www.ncbi.nlm.nih.gov/gene?term=(OBSCN[Gene Name]) AND Homo sapiens[Organism]	https://pubmed.ncbi.nlm.nih.gov/34537014 https://pubmed.ncbi.nlm.nih.gov/34015411 https://pubmed.ncbi.nlm.nih.gov/33714943 https://pubmed.ncbi.nlm.nih.gov/33624434 https://pubmed.ncbi.nlm.nih.gov/33288739 https://pubmed.ncbi.nlm.nih.gov/33232371 https://pubmed.ncbi.nlm.nih.gov/33042279 https://pubmed.ncbi.nlm.nih.gov/32910221 https://pubmed.ncbi.nlm.nih.gov/32561500 https://pubmed.ncbi.nlm.nih.go…	https://pubmed.ncbi.nlm.nih.gov/34537014 https://pubmed.ncbi.nlm.nih.gov/20301725 https://pubmed.ncbi.nlm.nih.gov/34188519 https://pubmed.ncbi.nlm.nih.gov/34066484 https://pubmed.ncbi.nlm.nih.gov/34015411 https://pubmed.ncbi.nlm.nih.gov/34012644 https://pubmed.ncbi.nlm.nih.gov/33869007 https://pubmed.ncbi.nlm.nih.gov/33714943 https://pubmed.ncbi.nlm.nih.gov/33626393 https://pubmed.ncbi.nlm.nih.go…
H3C2	0.59426	3.86654e-06	H3 clustered histone 1	Histones are basic nuclear proteins that are responsible for the nucleosome structure of the chromosomal fiber in eukaryotes. This structure consists of approximately 146 bp of DNA wrapped around a nucleosome, an octamer composed of pairs of each of the four core histones (H2A, H2B, H3, and H4). The chromatin fiber is further compacted through the interaction of a linker histone, H1, with the DNA…	https://www.ensembl.org/Homo_sapiens/Gene/ExpressionAtlas?g=ENSG00000286522	http://www.ensembl.org/id/ENSG00000286522	https://www.ncbi.nlm.nih.gov/gene?term=(H3C2[Gene Name]) AND Homo sapiens[Organism]	https://pubmed.ncbi.nlm.nih.gov/32433577 https://pubmed.ncbi.nlm.nih.gov/32142668 https://pubmed.ncbi.nlm.nih.gov/30861105 https://pubmed.ncbi.nlm.nih.gov/30607770 https://pubmed.ncbi.nlm.nih.gov/29063957 https://pubmed.ncbi.nlm.nih.gov/28416018 https://pubmed.ncbi.nlm.nih.gov/27556505 https://pubmed.ncbi.nlm.nih.gov/26399631	https://pubmed.ncbi.nlm.nih.gov/33087334 https://pubmed.ncbi.nlm.nih.gov/32433577 https://pubmed.ncbi.nlm.nih.gov/32142668 https://pubmed.ncbi.nlm.nih.gov/30861105 https://pubmed.ncbi.nlm.nih.gov/30607770 https://pubmed.ncbi.nlm.nih.gov/29063957 https://pubmed.ncbi.nlm.nih.gov/28416018 https://pubmed.ncbi.nlm.nih.gov/27556505 https://pubmed.ncbi.nlm.nih.gov/26399631
HNRNPR	0.529949	4.00746e-06	heterogeneous nuclear ribonucleoprotein R	This gene encodes an RNA-binding protein that is a member of the spliceosome C complex, which functions in pre-mRNA processing and transport. The encoded protein also promotes transcription at the c-fos gene. Alternative splicing results in multiple transcript variants. There are pseudogenes for this gene on chromosomes 4, 11, and 10. [provided by RefSeq, Jul 2014]	https://www.ensembl.org/Homo_sapiens/Gene/ExpressionAtlas?g=ENSG00000125944	http://www.ensembl.org/id/ENSG00000125944	https://www.ncbi.nlm.nih.gov/gene?term=(HNRNPR[Gene Name]) AND Homo sapiens[Organism]	https://pubmed.ncbi.nlm.nih.gov/31079900 https://pubmed.ncbi.nlm.nih.gov/30755280 https://pubmed.ncbi.nlm.nih.gov/29687002 https://pubmed.ncbi.nlm.nih.gov/27194785 https://pubmed.ncbi.nlm.nih.gov/27000824 https://pubmed.ncbi.nlm.nih.gov/25220401 https://pubmed.ncbi.nlm.nih.gov/21572999 https://pubmed.ncbi.nlm.nih.gov/21280222 https://pubmed.ncbi.nlm.nih.gov/20541591 https://pubmed.ncbi.nlm.nih.go…	https://pubmed.ncbi.nlm.nih.gov/34258925 https://pubmed.ncbi.nlm.nih.gov/33874999 https://pubmed.ncbi.nlm.nih.gov/31527303 https://pubmed.ncbi.nlm.nih.gov/31202892 https://pubmed.ncbi.nlm.nih.gov/31079900 https://pubmed.ncbi.nlm.nih.gov/30755280 https://pubmed.ncbi.nlm.nih.gov/29748380 https://pubmed.ncbi.nlm.nih.gov/29687002 https://pubmed.ncbi.nlm.nih.gov/28210221 https://pubmed.ncbi.nlm.nih.go…
HSPD1	0.512262	4.1404e-06	heat shock protein family D (Hsp60) member 1	This gene encodes a member of the chaperonin family. The encoded mitochondrial protein may function as a signaling molecule in the innate immune system. This protein is essential for the folding and assembly of newly imported proteins in the mitochondria. This gene is adjacent to a related family member and the region between the 2 genes functions as a bidirectional promoter. Several pseudogenes …	https://www.ensembl.org/Homo_sapiens/Gene/ExpressionAtlas?g=ENSG00000144381	http://www.ensembl.org/id/ENSG00000144381	https://www.ncbi.nlm.nih.gov/gene?term=(HSPD1[Gene Name]) AND Homo sapiens[Organism]	https://pubmed.ncbi.nlm.nih.gov/33998043 https://pubmed.ncbi.nlm.nih.gov/33618766 https://pubmed.ncbi.nlm.nih.gov/33441791 https://pubmed.ncbi.nlm.nih.gov/33261560 https://pubmed.ncbi.nlm.nih.gov/33232279 https://pubmed.ncbi.nlm.nih.gov/32947824 https://pubmed.ncbi.nlm.nih.gov/32924373 https://pubmed.ncbi.nlm.nih.gov/32801436 https://pubmed.ncbi.nlm.nih.gov/32766281 https://pubmed.ncbi.nlm.nih.go…	https://pubmed.ncbi.nlm.nih.gov/34480296 https://pubmed.ncbi.nlm.nih.gov/34403847 https://pubmed.ncbi.nlm.nih.gov/34392171 https://pubmed.ncbi.nlm.nih.gov/34366885 https://pubmed.ncbi.nlm.nih.gov/34364401 https://pubmed.ncbi.nlm.nih.gov/34364112 https://pubmed.ncbi.nlm.nih.gov/34303863 https://pubmed.ncbi.nlm.nih.gov/34186247 https://pubmed.ncbi.nlm.nih.gov/34085563 https://pubmed.ncbi.nlm.nih.go…
FER1L4	-0.823986	4.67233e-06	fer-1 like family member 4 (pseudogene)		https://www.ensembl.org/Homo_sapiens/Gene/ExpressionAtlas?g=ENSG00000088340	http://www.ensembl.org/id/ENSG00000088340	https://www.ncbi.nlm.nih.gov/gene?term=(FER1L4[Gene Name]) AND Homo sapiens[Organism]	https://pubmed.ncbi.nlm.nih.gov/33962392 https://pubmed.ncbi.nlm.nih.gov/33493969 https://pubmed.ncbi.nlm.nih.gov/33433358 https://pubmed.ncbi.nlm.nih.gov/33416121 https://pubmed.ncbi.nlm.nih.gov/33228208 https://pubmed.ncbi.nlm.nih.gov/33174027 https://pubmed.ncbi.nlm.nih.gov/32249459 https://pubmed.ncbi.nlm.nih.gov/32106631 https://pubmed.ncbi.nlm.nih.gov/31965534 https://pubmed.ncbi.nlm.nih.go…	https://pubmed.ncbi.nlm.nih.gov/34289835 https://pubmed.ncbi.nlm.nih.gov/34158566 https://pubmed.ncbi.nlm.nih.gov/34132945 https://pubmed.ncbi.nlm.nih.gov/33962392 https://pubmed.ncbi.nlm.nih.gov/33868788 https://pubmed.ncbi.nlm.nih.gov/33609084 https://pubmed.ncbi.nlm.nih.gov/33604341 https://pubmed.ncbi.nlm.nih.gov/33593879 https://pubmed.ncbi.nlm.nih.gov/33568918 https://pubmed.ncbi.nlm.nih.go…
HDAC5	-0.555511	5.26312e-06	histone deacetylase 5	Histones play a critical role in transcriptional regulation, cell cycle progression, and developmental events. Histone acetylation/deacetylation alters chromosome structure and affects transcription factor access to DNA. The protein encoded by this gene belongs to the class II histone deacetylase/acuc/apha family. It possesses histone deacetylase activity and represses transcription when tethered…	https://www.ensembl.org/Homo_sapiens/Gene/ExpressionAtlas?g=ENSG00000108840	http://www.ensembl.org/id/ENSG00000108840	https://www.ncbi.nlm.nih.gov/gene?term=(HDAC5[Gene Name]) AND Homo sapiens[Organism]	https://pubmed.ncbi.nlm.nih.gov/34125448 https://pubmed.ncbi.nlm.nih.gov/34049193 https://pubmed.ncbi.nlm.nih.gov/34000432 https://pubmed.ncbi.nlm.nih.gov/33803994 https://pubmed.ncbi.nlm.nih.gov/33673279 https://pubmed.ncbi.nlm.nih.gov/33670779 https://pubmed.ncbi.nlm.nih.gov/33419772 https://pubmed.ncbi.nlm.nih.gov/33414476 https://pubmed.ncbi.nlm.nih.gov/33378965 https://pubmed.ncbi.nlm.nih.go…	https://pubmed.ncbi.nlm.nih.gov/34494094 https://pubmed.ncbi.nlm.nih.gov/34401409 https://pubmed.ncbi.nlm.nih.gov/34400610 https://pubmed.ncbi.nlm.nih.gov/34363795 https://pubmed.ncbi.nlm.nih.gov/34323221 https://pubmed.ncbi.nlm.nih.gov/34232131 https://pubmed.ncbi.nlm.nih.gov/34203655 https://pubmed.ncbi.nlm.nih.gov/34178647 https://pubmed.ncbi.nlm.nih.gov/34150020 https://pubmed.ncbi.nlm.nih.go…
ZNF469	-0.545597	5.31964e-06	zinc finger protein 469	This gene encodes a zinc-finger protein. Low-percent homology to certain collagens suggests that it may function as a transcription factor or extra-nuclear regulator factor for the synthesis or organization of collagen fibers. Mutations in this gene cause brittle cornea syndrome. [provided by RefSeq, Jul 2008]	https://www.ensembl.org/Homo_sapiens/Gene/ExpressionAtlas?g=ENSG00000225614	http://www.ensembl.org/id/ENSG00000225614	https://www.ncbi.nlm.nih.gov/gene?term=(ZNF469[Gene Name]) AND Homo sapiens[Organism]	https://pubmed.ncbi.nlm.nih.gov/33691361 https://pubmed.ncbi.nlm.nih.gov/33389881 https://pubmed.ncbi.nlm.nih.gov/32671420 https://pubmed.ncbi.nlm.nih.gov/31765226 https://pubmed.ncbi.nlm.nih.gov/31482965 https://pubmed.ncbi.nlm.nih.gov/31107761 https://pubmed.ncbi.nlm.nih.gov/31025659 https://pubmed.ncbi.nlm.nih.gov/30916512 https://pubmed.ncbi.nlm.nih.gov/30865045 https://pubmed.ncbi.nlm.nih.go…	https://pubmed.ncbi.nlm.nih.gov/34522702 https://pubmed.ncbi.nlm.nih.gov/34368841 https://pubmed.ncbi.nlm.nih.gov/34306039 https://pubmed.ncbi.nlm.nih.gov/33739556 https://pubmed.ncbi.nlm.nih.gov/33737726 https://pubmed.ncbi.nlm.nih.gov/33691361 https://pubmed.ncbi.nlm.nih.gov/33543230 https://pubmed.ncbi.nlm.nih.gov/33389881 https://pubmed.ncbi.nlm.nih.gov/32879808 https://pubmed.ncbi.nlm.nih.go…
H3C3	0.670402	5.31964e-06	H3 clustered histone 1	Histones are basic nuclear proteins that are responsible for the nucleosome structure of the chromosomal fiber in eukaryotes. This structure consists of approximately 146 bp of DNA wrapped around a nucleosome, an octamer composed of pairs of each of the four core histones (H2A, H2B, H3, and H4). The chromatin fiber is further compacted through the interaction of a linker histone, H1, with the DNA…	https://www.ensembl.org/Homo_sapiens/Gene/ExpressionAtlas?g=ENSG00000287080	http://www.ensembl.org/id/ENSG00000287080	https://www.ncbi.nlm.nih.gov/gene?term=(H3C3[Gene Name]) AND Homo sapiens[Organism]		https://pubmed.ncbi.nlm.nih.gov/33449222 https://pubmed.ncbi.nlm.nih.gov/30605339
SSC5D	-0.574417	5.60391e-06	scavenger receptor cysteine rich family member with 5 domains		https://www.ensembl.org/Homo_sapiens/Gene/ExpressionAtlas?g=ENSG00000179954	http://www.ensembl.org/id/ENSG00000179954	https://www.ncbi.nlm.nih.gov/gene?term=(SSC5D[Gene Name]) AND Homo sapiens[Organism]	https://pubmed.ncbi.nlm.nih.gov/30545302 https://pubmed.ncbi.nlm.nih.gov/25766080 https://pubmed.ncbi.nlm.nih.gov/21217009 https://pubmed.ncbi.nlm.nih.gov/19535143	https://pubmed.ncbi.nlm.nih.gov/34150754 https://pubmed.ncbi.nlm.nih.gov/33810360 https://pubmed.ncbi.nlm.nih.gov/30545302 https://pubmed.ncbi.nlm.nih.gov/29234322 https://pubmed.ncbi.nlm.nih.gov/28878773 https://pubmed.ncbi.nlm.nih.gov/28396672 https://pubmed.ncbi.nlm.nih.gov/27790215 https://pubmed.ncbi.nlm.nih.gov/25766080 https://pubmed.ncbi.nlm.nih.gov/24641504 https://pubmed.ncbi.nlm.nih.go…
H1-4	0.53082	6.34049e-06	H1.4 linker histone, cluster member	Histones are basic nuclear proteins responsible for nucleosome structure of the chromosomal fiber in eukaryotes. Two molecules of each of the four core histones (H2A, H2B, H3, and H4) form an octamer, around which approximately 146 bp of DNA is wrapped in repeating units, called nucleosomes. The linker histone, H1, interacts with linker DNA between nucleosomes and functions in the compaction of c…	https://www.ensembl.org/Homo_sapiens/Gene/ExpressionAtlas?g=ENSG00000168298	http://www.ensembl.org/id/ENSG00000168298	https://www.ncbi.nlm.nih.gov/gene?term=(H1-4[Gene Name]) AND Homo sapiens[Organism]	https://pubmed.ncbi.nlm.nih.gov/34110814 https://pubmed.ncbi.nlm.nih.gov/33853955 https://pubmed.ncbi.nlm.nih.gov/33299181 https://pubmed.ncbi.nlm.nih.gov/33238524 https://pubmed.ncbi.nlm.nih.gov/32497898 https://pubmed.ncbi.nlm.nih.gov/32469082 https://pubmed.ncbi.nlm.nih.gov/32391789 https://pubmed.ncbi.nlm.nih.gov/31910894 https://pubmed.ncbi.nlm.nih.gov/31855962 https://pubmed.ncbi.nlm.nih.go…	https://pubmed.ncbi.nlm.nih.gov/34519930 https://pubmed.ncbi.nlm.nih.gov/34175335 https://pubmed.ncbi.nlm.nih.gov/34110814 https://pubmed.ncbi.nlm.nih.gov/33853955 https://pubmed.ncbi.nlm.nih.gov/33561714 https://pubmed.ncbi.nlm.nih.gov/33550666 https://pubmed.ncbi.nlm.nih.gov/33491991 https://pubmed.ncbi.nlm.nih.gov/33374813 https://pubmed.ncbi.nlm.nih.gov/33299181 https://pubmed.ncbi.nlm.nih.go…
PBXIP1	-0.642007	6.48576e-06	PBX homeobox interacting protein 1	The protein encoded by this gene interacts with the PBX1 homeodomain protein, inhibiting its transcriptional activation potential by preventing its binding to DNA. The encoded protein, which is primarily cytosolic but can shuttle to the nucleus, also can interact with estrogen receptors alpha and beta and promote the proliferation of breast cancer, brain tumors, and lung cancer. Several transcrip…	https://www.ensembl.org/Homo_sapiens/Gene/ExpressionAtlas?g=ENSG00000163346	http://www.ensembl.org/id/ENSG00000163346	https://www.ncbi.nlm.nih.gov/gene?term=(PBXIP1[Gene Name]) AND Homo sapiens[Organism]	https://pubmed.ncbi.nlm.nih.gov/34090932 https://pubmed.ncbi.nlm.nih.gov/32131934 https://pubmed.ncbi.nlm.nih.gov/31101654 https://pubmed.ncbi.nlm.nih.gov/30659184 https://pubmed.ncbi.nlm.nih.gov/30612956 https://pubmed.ncbi.nlm.nih.gov/28075456 https://pubmed.ncbi.nlm.nih.gov/28039608 https://pubmed.ncbi.nlm.nih.gov/27458096 https://pubmed.ncbi.nlm.nih.gov/27178820 https://pubmed.ncbi.nlm.nih.go…	https://pubmed.ncbi.nlm.nih.gov/34326318 https://pubmed.ncbi.nlm.nih.gov/34276800 https://pubmed.ncbi.nlm.nih.gov/34090932 https://pubmed.ncbi.nlm.nih.gov/33251353 https://pubmed.ncbi.nlm.nih.gov/32131934 https://pubmed.ncbi.nlm.nih.gov/31101654 https://pubmed.ncbi.nlm.nih.gov/30659184 https://pubmed.ncbi.nlm.nih.gov/30612956 https://pubmed.ncbi.nlm.nih.gov/28075456 https://pubmed.ncbi.nlm.nih.go…
SUMO2	0.710727	7.01258e-06	small ubiquitin like modifier 2	This gene encodes a protein that is a member of the SUMO (small ubiquitin-like modifier) protein family. It functions in a manner similar to ubiquitin in that it is bound to target proteins as part of a post-translational modification system. However, unlike ubiquitin which targets proteins for degradation, this protein is involved in a variety of cellular processes, such as nuclear transport, tr…	https://www.ensembl.org/Homo_sapiens/Gene/ExpressionAtlas?g=ENSG00000188612	http://www.ensembl.org/id/ENSG00000188612	https://www.ncbi.nlm.nih.gov/gene?term=(SUMO2[Gene Name]) AND Homo sapiens[Organism]	https://pubmed.ncbi.nlm.nih.gov/34423108 https://pubmed.ncbi.nlm.nih.gov/34383980 https://pubmed.ncbi.nlm.nih.gov/34373456 https://pubmed.ncbi.nlm.nih.gov/34321470 https://pubmed.ncbi.nlm.nih.gov/34313310 https://pubmed.ncbi.nlm.nih.gov/34232706 https://pubmed.ncbi.nlm.nih.gov/33859198 https://pubmed.ncbi.nlm.nih.gov/33852194 https://pubmed.ncbi.nlm.nih.gov/33834259 https://pubmed.ncbi.nlm.nih.go…	https://pubmed.ncbi.nlm.nih.gov/34465340 https://pubmed.ncbi.nlm.nih.gov/34423108 https://pubmed.ncbi.nlm.nih.gov/34396430 https://pubmed.ncbi.nlm.nih.gov/34383980 https://pubmed.ncbi.nlm.nih.gov/34373456 https://pubmed.ncbi.nlm.nih.gov/34359724 https://pubmed.ncbi.nlm.nih.gov/34332624 https://pubmed.ncbi.nlm.nih.gov/34321470 https://pubmed.ncbi.nlm.nih.gov/34313310 https://pubmed.ncbi.nlm.nih.go…
H2BC5	0.802779	9.21284e-06	H2B clustered histone 5	Histones are basic nuclear proteins that are responsible for the nucleosome structure of the chromosomal fiber in eukaryotes. Nucleosomes consist of approximately 146 bp of DNA wrapped around a histone octamer composed of pairs of each of the four core histones (H2A, H2B, H3, and H4). The chromatin fiber is further compacted through the interaction of a linker histone, H1, with the DNA between th…	https://www.ensembl.org/Homo_sapiens/Gene/ExpressionAtlas?g=ENSG00000158373	http://www.ensembl.org/id/ENSG00000158373	https://www.ncbi.nlm.nih.gov/gene?term=(H2BC5[Gene Name]) AND Homo sapiens[Organism]
CALCOCO1	-0.523096	1.00651e-05	calcium binding and coiled-coil domain 1		https://www.ensembl.org/Homo_sapiens/Gene/ExpressionAtlas?g=ENSG00000012822	http://www.ensembl.org/id/ENSG00000012822	https://www.ncbi.nlm.nih.gov/gene?term=(CALCOCO1[Gene Name]) AND Homo sapiens[Organism]	https://pubmed.ncbi.nlm.nih.gov/34103471 https://pubmed.ncbi.nlm.nih.gov/32684083 https://pubmed.ncbi.nlm.nih.gov/32525583 https://pubmed.ncbi.nlm.nih.gov/31953347 https://pubmed.ncbi.nlm.nih.gov/31104316 https://pubmed.ncbi.nlm.nih.gov/25710561 https://pubmed.ncbi.nlm.nih.gov/25422592 https://pubmed.ncbi.nlm.nih.gov/25225771 https://pubmed.ncbi.nlm.nih.gov/25187058 https://pubmed.ncbi.nlm.nih.go…	https://pubmed.ncbi.nlm.nih.gov/34162311 https://pubmed.ncbi.nlm.nih.gov/34103471 https://pubmed.ncbi.nlm.nih.gov/33999115 https://pubmed.ncbi.nlm.nih.gov/33871553 https://pubmed.ncbi.nlm.nih.gov/32684083 https://pubmed.ncbi.nlm.nih.gov/32525583 https://pubmed.ncbi.nlm.nih.gov/31971854 https://pubmed.ncbi.nlm.nih.gov/31953347 https://pubmed.ncbi.nlm.nih.gov/31104316 https://pubmed.ncbi.nlm.nih.go…
ATOH8	-0.528303	1.76444e-05	atonal bHLH transcription factor 8		https://www.ensembl.org/Homo_sapiens/Gene/ExpressionAtlas?g=ENSG00000168874	http://www.ensembl.org/id/ENSG00000168874	https://www.ncbi.nlm.nih.gov/gene?term=(ATOH8[Gene Name]) AND Homo sapiens[Organism]	https://pubmed.ncbi.nlm.nih.gov/32366993 https://pubmed.ncbi.nlm.nih.gov/32000836 https://pubmed.ncbi.nlm.nih.gov/31719172 https://pubmed.ncbi.nlm.nih.gov/31503425 https://pubmed.ncbi.nlm.nih.gov/31502714 https://pubmed.ncbi.nlm.nih.gov/30988500 https://pubmed.ncbi.nlm.nih.gov/30786928 https://pubmed.ncbi.nlm.nih.gov/28405918 https://pubmed.ncbi.nlm.nih.gov/28393252 https://pubmed.ncbi.nlm.nih.go…	https://pubmed.ncbi.nlm.nih.gov/34547510 https://pubmed.ncbi.nlm.nih.gov/34502262 https://pubmed.ncbi.nlm.nih.gov/34471095 https://pubmed.ncbi.nlm.nih.gov/34469433 https://pubmed.ncbi.nlm.nih.gov/34402594 https://pubmed.ncbi.nlm.nih.gov/34120256 https://pubmed.ncbi.nlm.nih.gov/34113558 https://pubmed.ncbi.nlm.nih.gov/33936161 https://pubmed.ncbi.nlm.nih.gov/33546582 https://pubmed.ncbi.nlm.nih.go…
MXRA5Y	-1.34664	1.91654e-05	matrix remodeling associated 5 Y-linked (pseudogene)		https://www.ensembl.org/Homo_sapiens/Gene/ExpressionAtlas?g=ENSG00000235649	http://www.ensembl.org/id/ENSG00000235649	https://www.ncbi.nlm.nih.gov/gene?term=(MXRA5Y[Gene Name]) AND Homo sapiens[Organism]
LAMA5	-0.677426	2.10196e-05	laminin subunit alpha 5	This gene encodes one of the vertebrate laminin alpha chains. Laminins, a family of extracellular matrix glycoproteins, are the major noncollagenous constituent of basement membranes. They have been implicated in a wide variety of biological processes including cell adhesion, differentiation, migration, signaling, neurite outgrowth and metastasis. Laminins are composed of 3 non identical chains: …	https://www.ensembl.org/Homo_sapiens/Gene/ExpressionAtlas?g=ENSG00000130702	http://www.ensembl.org/id/ENSG00000130702	https://www.ncbi.nlm.nih.gov/gene?term=(LAMA5[Gene Name]) AND Homo sapiens[Organism]	https://pubmed.ncbi.nlm.nih.gov/33713277 https://pubmed.ncbi.nlm.nih.gov/33483966 https://pubmed.ncbi.nlm.nih.gov/33425212 https://pubmed.ncbi.nlm.nih.gov/33293428 https://pubmed.ncbi.nlm.nih.gov/33242826 https://pubmed.ncbi.nlm.nih.gov/33193400 https://pubmed.ncbi.nlm.nih.gov/32764209 https://pubmed.ncbi.nlm.nih.gov/32671735 https://pubmed.ncbi.nlm.nih.gov/32599975 https://pubmed.ncbi.nlm.nih.go…	https://pubmed.ncbi.nlm.nih.gov/34512203 https://pubmed.ncbi.nlm.nih.gov/34225643 https://pubmed.ncbi.nlm.nih.gov/34128985 https://pubmed.ncbi.nlm.nih.gov/34079577 https://pubmed.ncbi.nlm.nih.gov/34019604 https://pubmed.ncbi.nlm.nih.gov/33964903 https://pubmed.ncbi.nlm.nih.gov/33761352 https://pubmed.ncbi.nlm.nih.gov/33713277 https://pubmed.ncbi.nlm.nih.gov/33633453 https://pubmed.ncbi.nlm.nih.go…
C1R	-0.528623	3.01543e-05	complement C1r	This gene encodes a member of the peptidase S1 protein family. The encoded protein is a proteolytic subunit in the complement system C1 complex. The complement system acts as a mediator in the innate immune response by ultimately triggering phagocytosis, inflammation, and rupturing the bacterial cell wall. Mutations in this gene are associated with Ehlers-Danlos Syndrome. [provided by RefSeq, Dec…	https://www.ensembl.org/Homo_sapiens/Gene/ExpressionAtlas?g=ENSG00000159403	http://www.ensembl.org/id/ENSG00000159403	https://www.ncbi.nlm.nih.gov/gene?term=(C1R[Gene Name]) AND Homo sapiens[Organism]	https://pubmed.ncbi.nlm.nih.gov/34357683 https://pubmed.ncbi.nlm.nih.gov/34208590 https://pubmed.ncbi.nlm.nih.gov/33640760 https://pubmed.ncbi.nlm.nih.gov/33498938 https://pubmed.ncbi.nlm.nih.gov/33375205 https://pubmed.ncbi.nlm.nih.gov/33334063 https://pubmed.ncbi.nlm.nih.gov/33296352 https://pubmed.ncbi.nlm.nih.gov/33193398 https://pubmed.ncbi.nlm.nih.gov/33064175 https://pubmed.ncbi.nlm.nih.go…	https://pubmed.ncbi.nlm.nih.gov/34440415 https://pubmed.ncbi.nlm.nih.gov/34435185 https://pubmed.ncbi.nlm.nih.gov/34378662 https://pubmed.ncbi.nlm.nih.gov/34357683 https://pubmed.ncbi.nlm.nih.gov/34324282 https://pubmed.ncbi.nlm.nih.gov/34292741 https://pubmed.ncbi.nlm.nih.gov/34208590 https://pubmed.ncbi.nlm.nih.gov/34155115 https://pubmed.ncbi.nlm.nih.gov/34099740 https://pubmed.ncbi.nlm.nih.go…
POSTN	7.78332	3.19603e-05	periostin	This gene encodes a secreted extracellular matrix protein that functions in tissue development and regeneration, including wound healing, and ventricular remodeling following myocardial infarction. The encoded protein binds to integrins to support adhesion and migration of epithelial cells. This protein plays a role in cancer stem cell maintenance and metastasis. Mice lacking this gene exhibit ca…	https://www.ensembl.org/Homo_sapiens/Gene/ExpressionAtlas?g=ENSG00000133110	http://www.ensembl.org/id/ENSG00000133110	https://www.ncbi.nlm.nih.gov/gene?term=(POSTN[Gene Name]) AND Homo sapiens[Organism]	https://pubmed.ncbi.nlm.nih.gov/34348466 https://pubmed.ncbi.nlm.nih.gov/34281542 https://pubmed.ncbi.nlm.nih.gov/34260300 https://pubmed.ncbi.nlm.nih.gov/34205668 https://pubmed.ncbi.nlm.nih.gov/34173232 https://pubmed.ncbi.nlm.nih.gov/34142527 https://pubmed.ncbi.nlm.nih.gov/34140509 https://pubmed.ncbi.nlm.nih.gov/34133324 https://pubmed.ncbi.nlm.nih.gov/34004251 https://pubmed.ncbi.nlm.nih.go…	https://pubmed.ncbi.nlm.nih.gov/34490258 https://pubmed.ncbi.nlm.nih.gov/34476240 https://pubmed.ncbi.nlm.nih.gov/34461179 https://pubmed.ncbi.nlm.nih.gov/34429866 https://pubmed.ncbi.nlm.nih.gov/34429479 https://pubmed.ncbi.nlm.nih.gov/34373709 https://pubmed.ncbi.nlm.nih.gov/34354366 https://pubmed.ncbi.nlm.nih.gov/34351656 https://pubmed.ncbi.nlm.nih.gov/34348466 https://pubmed.ncbi.nlm.nih.go…
GDF15	-0.688216	4.90136e-05	growth differentiation factor 15	This gene encodes a secreted ligand of the TGF-beta (transforming growth factor-beta) superfamily of proteins. Ligands of this family bind various TGF-beta receptors leading to recruitment and activation of SMAD family transcription factors that regulate gene expression. The encoded preproprotein is proteolytically processed to generate each subunit of the disulfide-linked homodimer. The protein …	https://www.ensembl.org/Homo_sapiens/Gene/ExpressionAtlas?g=ENSG00000130513	http://www.ensembl.org/id/ENSG00000130513	https://www.ncbi.nlm.nih.gov/gene?term=(GDF15[Gene Name]) AND Homo sapiens[Organism]	https://pubmed.ncbi.nlm.nih.gov/34538261 https://pubmed.ncbi.nlm.nih.gov/34445593 https://pubmed.ncbi.nlm.nih.gov/34445261 https://pubmed.ncbi.nlm.nih.gov/34435561 https://pubmed.ncbi.nlm.nih.gov/34397341 https://pubmed.ncbi.nlm.nih.gov/34381196 https://pubmed.ncbi.nlm.nih.gov/34364390 https://pubmed.ncbi.nlm.nih.gov/34361106 https://pubmed.ncbi.nlm.nih.gov/34337280 https://pubmed.ncbi.nlm.nih.go…	https://pubmed.ncbi.nlm.nih.gov/34538261 https://pubmed.ncbi.nlm.nih.gov/34526227 https://pubmed.ncbi.nlm.nih.gov/34524971 https://pubmed.ncbi.nlm.nih.gov/34508892 https://pubmed.ncbi.nlm.nih.gov/34503217 https://pubmed.ncbi.nlm.nih.gov/34489334 https://pubmed.ncbi.nlm.nih.gov/34482708 https://pubmed.ncbi.nlm.nih.gov/34469519 https://pubmed.ncbi.nlm.nih.gov/34450236 https://pubmed.ncbi.nlm.nih.go…
H2AC14	0.806344	6.6131e-05	H2A clustered histone 15	Histones are basic nuclear proteins that are responsible for the nucleosome structure of the chromosomal fiber in eukaryotes. Two molecules of each of the four core histones (H2A, H2B, H3, and H4) form an octamer, around which approximately 146 bp of DNA is wrapped in repeating units, called nucleosomes. The linker histone, H1, interacts with linker DNA between nucleosomes and functions in the co…	https://www.ensembl.org/Homo_sapiens/Gene/ExpressionAtlas?g=ENSG00000276368	http://www.ensembl.org/id/ENSG00000276368	https://www.ncbi.nlm.nih.gov/gene?term=(H2AC14[Gene Name]) AND Homo sapiens[Organism]
CEP55	0.53959	7.39649e-05	centrosomal protein 55		https://www.ensembl.org/Homo_sapiens/Gene/ExpressionAtlas?g=ENSG00000138180	http://www.ensembl.org/id/ENSG00000138180	https://www.ncbi.nlm.nih.gov/gene?term=(CEP55[Gene Name]) AND Homo sapiens[Organism]	https://pubmed.ncbi.nlm.nih.gov/34042518 https://pubmed.ncbi.nlm.nih.gov/33708884 https://pubmed.ncbi.nlm.nih.gov/33632199 https://pubmed.ncbi.nlm.nih.gov/33622776 https://pubmed.ncbi.nlm.nih.gov/33475699 https://pubmed.ncbi.nlm.nih.gov/33455115 https://pubmed.ncbi.nlm.nih.gov/33419854 https://pubmed.ncbi.nlm.nih.gov/33404606 https://pubmed.ncbi.nlm.nih.gov/33355621 https://pubmed.ncbi.nlm.nih.go…	https://pubmed.ncbi.nlm.nih.gov/34515878 https://pubmed.ncbi.nlm.nih.gov/34449766 https://pubmed.ncbi.nlm.nih.gov/34435195 https://pubmed.ncbi.nlm.nih.gov/34419613 https://pubmed.ncbi.nlm.nih.gov/34400044 https://pubmed.ncbi.nlm.nih.gov/34326893 https://pubmed.ncbi.nlm.nih.gov/34277417 https://pubmed.ncbi.nlm.nih.gov/34234557 https://pubmed.ncbi.nlm.nih.gov/34208606 https://pubmed.ncbi.nlm.nih.go…
SAMD11	-0.76976	8.4692e-05	sterile alpha motif domain containing 11		https://www.ensembl.org/Homo_sapiens/Gene/ExpressionAtlas?g=ENSG00000187634	http://www.ensembl.org/id/ENSG00000187634	https://www.ncbi.nlm.nih.gov/gene?term=(SAMD11[Gene Name]) AND Homo sapiens[Organism]	https://pubmed.ncbi.nlm.nih.gov/30276537 https://pubmed.ncbi.nlm.nih.gov/29764119 https://pubmed.ncbi.nlm.nih.gov/28912426 https://pubmed.ncbi.nlm.nih.gov/27734943 https://pubmed.ncbi.nlm.nih.gov/26204995 https://pubmed.ncbi.nlm.nih.gov/23978614	https://pubmed.ncbi.nlm.nih.gov/33603070 https://pubmed.ncbi.nlm.nih.gov/30276537 https://pubmed.ncbi.nlm.nih.gov/29764119 https://pubmed.ncbi.nlm.nih.gov/28912426 https://pubmed.ncbi.nlm.nih.gov/27734943 https://pubmed.ncbi.nlm.nih.gov/26204995 https://pubmed.ncbi.nlm.nih.gov/23978614
MT-RNR2	4.52555	8.79522e-05	l-rRNA		https://www.ensembl.org/Homo_sapiens/Gene/ExpressionAtlas?g=ENSG00000210082	http://www.ensembl.org/id/ENSG00000210082	https://www.ncbi.nlm.nih.gov/gene?term=(MT-RNR2[Gene Name]) AND Homo sapiens[Organism]	https://pubmed.ncbi.nlm.nih.gov/32991883 https://pubmed.ncbi.nlm.nih.gov/32380161 https://pubmed.ncbi.nlm.nih.gov/32271093 https://pubmed.ncbi.nlm.nih.gov/31455857 https://pubmed.ncbi.nlm.nih.gov/31088495 https://pubmed.ncbi.nlm.nih.gov/30310092 https://pubmed.ncbi.nlm.nih.gov/30196098 https://pubmed.ncbi.nlm.nih.gov/29909696 https://pubmed.ncbi.nlm.nih.gov/29456182 https://pubmed.ncbi.nlm.nih.go…	https://pubmed.ncbi.nlm.nih.gov/34253906 https://pubmed.ncbi.nlm.nih.gov/34060999 https://pubmed.ncbi.nlm.nih.gov/32991883 https://pubmed.ncbi.nlm.nih.gov/32380161 https://pubmed.ncbi.nlm.nih.gov/32271093 https://pubmed.ncbi.nlm.nih.gov/31455857 https://pubmed.ncbi.nlm.nih.gov/31088495 https://pubmed.ncbi.nlm.nih.gov/31026524 https://pubmed.ncbi.nlm.nih.gov/30310092 https://pubmed.ncbi.nlm.nih.go…
DCLK2	-0.527165	0.000100454	doublecortin like kinase 2	This gene encodes a member of the protein kinase superfamily and the doublecortin family. The protein encoded by this gene contains two N-terminal doublecortin domains, which bind microtubules and regulate microtubule polymerization, a C-terminal serine/threonine protein kinase domain, which shows substantial homology to Ca2+/calmodulin-dependent protein kinase, and a serine/proline-rich domain i…	https://www.ensembl.org/Homo_sapiens/Gene/ExpressionAtlas?g=ENSG00000170390	http://www.ensembl.org/id/ENSG00000170390	https://www.ncbi.nlm.nih.gov/gene?term=(DCLK2[Gene Name]) AND Homo sapiens[Organism]	https://pubmed.ncbi.nlm.nih.gov/32109663 https://pubmed.ncbi.nlm.nih.gov/31919093 https://pubmed.ncbi.nlm.nih.gov/31583809 https://pubmed.ncbi.nlm.nih.gov/31578829 https://pubmed.ncbi.nlm.nih.gov/31081985 https://pubmed.ncbi.nlm.nih.gov/29572931 https://pubmed.ncbi.nlm.nih.gov/23973064 https://pubmed.ncbi.nlm.nih.gov/23726375 https://pubmed.ncbi.nlm.nih.gov/21832240 https://pubmed.ncbi.nlm.nih.go…	https://pubmed.ncbi.nlm.nih.gov/32109663 https://pubmed.ncbi.nlm.nih.gov/31919093 https://pubmed.ncbi.nlm.nih.gov/31583809 https://pubmed.ncbi.nlm.nih.gov/31578829 https://pubmed.ncbi.nlm.nih.gov/31081985 https://pubmed.ncbi.nlm.nih.gov/29572931 https://pubmed.ncbi.nlm.nih.gov/29095916 https://pubmed.ncbi.nlm.nih.gov/26526391 https://pubmed.ncbi.nlm.nih.gov/25784603 https://pubmed.ncbi.nlm.nih.go…
ODC1	0.50258	0.000100454	ornithine decarboxylase 1	This gene encodes the rate-limiting enzyme of the polyamine biosynthesis pathway which catalyzes ornithine to putrescine. The activity level for the enzyme varies in response to growth-promoting stimuli and exhibits a high turnover rate in comparison to other mammalian proteins. Originally localized to both chromosomes 2 and 7, the gene encoding this enzyme has been determined to be located on 2p…	https://www.ensembl.org/Homo_sapiens/Gene/ExpressionAtlas?g=ENSG00000115758	http://www.ensembl.org/id/ENSG00000115758	https://www.ncbi.nlm.nih.gov/gene?term=(ODC1[Gene Name]) AND Homo sapiens[Organism]	https://pubmed.ncbi.nlm.nih.gov/33934471 https://pubmed.ncbi.nlm.nih.gov/33915902 https://pubmed.ncbi.nlm.nih.gov/33806217 https://pubmed.ncbi.nlm.nih.gov/33806076 https://pubmed.ncbi.nlm.nih.gov/33579942 https://pubmed.ncbi.nlm.nih.gov/32872669 https://pubmed.ncbi.nlm.nih.gov/32786875 https://pubmed.ncbi.nlm.nih.gov/32630408 https://pubmed.ncbi.nlm.nih.gov/32373551 https://pubmed.ncbi.nlm.nih.go…	https://pubmed.ncbi.nlm.nih.gov/34477286 https://pubmed.ncbi.nlm.nih.gov/34376808 https://pubmed.ncbi.nlm.nih.gov/34282722 https://pubmed.ncbi.nlm.nih.gov/34033909 https://pubmed.ncbi.nlm.nih.gov/33934471 https://pubmed.ncbi.nlm.nih.gov/33923730 https://pubmed.ncbi.nlm.nih.gov/33918978 https://pubmed.ncbi.nlm.nih.gov/33915902 https://pubmed.ncbi.nlm.nih.gov/33827696 https://pubmed.ncbi.nlm.nih.go…
H2AC6	0.642206	0.000116898	H2A clustered histone 6	Histones are basic nuclear proteins that are responsible for the nucleosome structure of the chromosomal fiber in eukaryotes. Two molecules of each of the four core histones (H2A, H2B, H3, and H4) form an octamer, around which approximately 146 bp of DNA is wrapped in repeating units, called nucleosomes. The linker histone, H1, interacts with linker DNA between nucleosomes and functions in the co…	https://www.ensembl.org/Homo_sapiens/Gene/ExpressionAtlas?g=ENSG00000180573	http://www.ensembl.org/id/ENSG00000180573	https://www.ncbi.nlm.nih.gov/gene?term=(H2AC6[Gene Name]) AND Homo sapiens[Organism]
HMMR	0.790122	0.000116898	hyaluronan mediated motility receptor	The protein encoded by this gene is involved in cell motility. It is expressed in breast tissue and together with other proteins, it forms a complex with BRCA1 and BRCA2, thus is potentially associated with higher risk of breast cancer. Alternatively spliced transcript variants encoding different isoforms have been noted for this gene. [provided by RefSeq, Dec 2008]	https://www.ensembl.org/Homo_sapiens/Gene/ExpressionAtlas?g=ENSG00000072571	http://www.ensembl.org/id/ENSG00000072571	https://www.ncbi.nlm.nih.gov/gene?term=(HMMR[Gene Name]) AND Homo sapiens[Organism]	https://pubmed.ncbi.nlm.nih.gov/34111996 https://pubmed.ncbi.nlm.nih.gov/33959662 https://pubmed.ncbi.nlm.nih.gov/33784984 https://pubmed.ncbi.nlm.nih.gov/33705098 https://pubmed.ncbi.nlm.nih.gov/33688500 https://pubmed.ncbi.nlm.nih.gov/33540684 https://pubmed.ncbi.nlm.nih.gov/33287763 https://pubmed.ncbi.nlm.nih.gov/33269813 https://pubmed.ncbi.nlm.nih.gov/33234735 https://pubmed.ncbi.nlm.nih.go…	https://pubmed.ncbi.nlm.nih.gov/34530255 https://pubmed.ncbi.nlm.nih.gov/34527588 https://pubmed.ncbi.nlm.nih.gov/34517414 https://pubmed.ncbi.nlm.nih.gov/34335086 https://pubmed.ncbi.nlm.nih.gov/34323652 https://pubmed.ncbi.nlm.nih.gov/34304612 https://pubmed.ncbi.nlm.nih.gov/34277775 https://pubmed.ncbi.nlm.nih.gov/34257537 https://pubmed.ncbi.nlm.nih.gov/34241612 https://pubmed.ncbi.nlm.nih.go…
GSTO1	0.542268	0.000135661	glutathione S-transferase omega 1	The protein encoded by this gene is an omega class glutathione S-transferase (GST) with glutathione-dependent thiol transferase and dehydroascorbate reductase activities. GSTs are involved in the metabolism of xenobiotics and carcinogens. The encoded protein acts as a homodimer and is found in the cytoplasm. Three transcript variants encoding different isoforms have been found for this gene. [pro…	https://www.ensembl.org/Homo_sapiens/Gene/ExpressionAtlas?g=ENSG00000148834	http://www.ensembl.org/id/ENSG00000148834	https://www.ncbi.nlm.nih.gov/gene?term=(GSTO1[Gene Name]) AND Homo sapiens[Organism]	https://pubmed.ncbi.nlm.nih.gov/33933734 https://pubmed.ncbi.nlm.nih.gov/33443393 https://pubmed.ncbi.nlm.nih.gov/33236161 https://pubmed.ncbi.nlm.nih.gov/32900843 https://pubmed.ncbi.nlm.nih.gov/32873592 https://pubmed.ncbi.nlm.nih.gov/32821746 https://pubmed.ncbi.nlm.nih.gov/32571799 https://pubmed.ncbi.nlm.nih.gov/32452228 https://pubmed.ncbi.nlm.nih.gov/32265040 https://pubmed.ncbi.nlm.nih.go…	https://pubmed.ncbi.nlm.nih.gov/34342641 https://pubmed.ncbi.nlm.nih.gov/34252698 https://pubmed.ncbi.nlm.nih.gov/34239408 https://pubmed.ncbi.nlm.nih.gov/34208092 https://pubmed.ncbi.nlm.nih.gov/34015537 https://pubmed.ncbi.nlm.nih.gov/33937322 https://pubmed.ncbi.nlm.nih.gov/33933734 https://pubmed.ncbi.nlm.nih.gov/33915448 https://pubmed.ncbi.nlm.nih.gov/33634576 https://pubmed.ncbi.nlm.nih.go…
ANP32B	0.568625	0.00015084	acidic nuclear phosphoprotein 32 family member B		https://www.ensembl.org/Homo_sapiens/Gene/ExpressionAtlas?g=ENSG00000136938	http://www.ensembl.org/id/ENSG00000136938	https://www.ncbi.nlm.nih.gov/gene?term=(ANP32B[Gene Name]) AND Homo sapiens[Organism]	https://pubmed.ncbi.nlm.nih.gov/33761414 https://pubmed.ncbi.nlm.nih.gov/33045004 https://pubmed.ncbi.nlm.nih.gov/32269123 https://pubmed.ncbi.nlm.nih.gov/32231671 https://pubmed.ncbi.nlm.nih.gov/32084248 https://pubmed.ncbi.nlm.nih.gov/31793855 https://pubmed.ncbi.nlm.nih.gov/31444273 https://pubmed.ncbi.nlm.nih.gov/31397435 https://pubmed.ncbi.nlm.nih.gov/31381571 https://pubmed.ncbi.nlm.nih.go…	https://pubmed.ncbi.nlm.nih.gov/34524075 https://pubmed.ncbi.nlm.nih.gov/34359074 https://pubmed.ncbi.nlm.nih.gov/33903625 https://pubmed.ncbi.nlm.nih.gov/33882408 https://pubmed.ncbi.nlm.nih.gov/33761414 https://pubmed.ncbi.nlm.nih.gov/33534581 https://pubmed.ncbi.nlm.nih.gov/33045004 https://pubmed.ncbi.nlm.nih.gov/32269123 https://pubmed.ncbi.nlm.nih.gov/32231671 https://pubmed.ncbi.nlm.nih.go…
DAPK2	-0.769426	0.000161422	death associated protein kinase 2	This gene encodes a protein that belongs to the serine/threonine protein kinase family. This protein contains a N-terminal protein kinase domain followed by a conserved calmodulin-binding domain with significant similarity to that of death-associated protein kinase 1 (DAPK1), a positive regulator of programmed cell death. Overexpression of this gene was shown to induce cell apoptosis. It uses mul…	https://www.ensembl.org/Homo_sapiens/Gene/ExpressionAtlas?g=ENSG00000035664	http://www.ensembl.org/id/ENSG00000035664	https://www.ncbi.nlm.nih.gov/gene?term=(DAPK2[Gene Name]) AND Homo sapiens[Organism]	https://pubmed.ncbi.nlm.nih.gov/34159686 https://pubmed.ncbi.nlm.nih.gov/34019386 https://pubmed.ncbi.nlm.nih.gov/33767426 https://pubmed.ncbi.nlm.nih.gov/33710297 https://pubmed.ncbi.nlm.nih.gov/33539019 https://pubmed.ncbi.nlm.nih.gov/33510126 https://pubmed.ncbi.nlm.nih.gov/33393503 https://pubmed.ncbi.nlm.nih.gov/33275947 https://pubmed.ncbi.nlm.nih.gov/33215924 https://pubmed.ncbi.nlm.nih.go…	https://pubmed.ncbi.nlm.nih.gov/34422995 https://pubmed.ncbi.nlm.nih.gov/34422899 https://pubmed.ncbi.nlm.nih.gov/34413451 https://pubmed.ncbi.nlm.nih.gov/34302906 https://pubmed.ncbi.nlm.nih.gov/34298122 https://pubmed.ncbi.nlm.nih.gov/34159686 https://pubmed.ncbi.nlm.nih.gov/34128388 https://pubmed.ncbi.nlm.nih.gov/34093817 https://pubmed.ncbi.nlm.nih.gov/34067242 https://pubmed.ncbi.nlm.nih.go…
NDC1	0.572638	0.000175196	NDC1 transmembrane nucleoporin		https://www.ensembl.org/Homo_sapiens/Gene/ExpressionAtlas?g=ENSG00000058804	http://www.ensembl.org/id/ENSG00000058804	https://www.ncbi.nlm.nih.gov/gene?term=(NDC1[Gene Name]) AND Homo sapiens[Organism]	https://pubmed.ncbi.nlm.nih.gov/31504761 https://pubmed.ncbi.nlm.nih.gov/30605322 https://pubmed.ncbi.nlm.nih.gov/30170240 https://pubmed.ncbi.nlm.nih.gov/29906465 https://pubmed.ncbi.nlm.nih.gov/29125554 https://pubmed.ncbi.nlm.nih.gov/29065306 https://pubmed.ncbi.nlm.nih.gov/28867783 https://pubmed.ncbi.nlm.nih.gov/27956145 https://pubmed.ncbi.nlm.nih.gov/27854341 https://pubmed.ncbi.nlm.nih.go…	https://pubmed.ncbi.nlm.nih.gov/33109728 https://pubmed.ncbi.nlm.nih.gov/31504761 https://pubmed.ncbi.nlm.nih.gov/30605322 https://pubmed.ncbi.nlm.nih.gov/30505479 https://pubmed.ncbi.nlm.nih.gov/30170240 https://pubmed.ncbi.nlm.nih.gov/29906465 https://pubmed.ncbi.nlm.nih.gov/29875260 https://pubmed.ncbi.nlm.nih.gov/29439116 https://pubmed.ncbi.nlm.nih.gov/29211035 https://pubmed.ncbi.nlm.nih.go…
CYCS	0.617491	0.000202516	cytochrome c, somatic	This gene encodes a small heme protein that functions as a central component of the electron transport chain in mitochondria. The encoded protein associates with the inner membrane of the mitochondrion where it accepts electrons from cytochrome b and transfers them to the cytochrome oxidase complex. This protein is also involved in initiation of apoptosis. Mutations in this gene are associated wi…	https://www.ensembl.org/Homo_sapiens/Gene/ExpressionAtlas?g=ENSG00000172115	http://www.ensembl.org/id/ENSG00000172115	https://www.ncbi.nlm.nih.gov/gene?term=(CYCS[Gene Name]) AND Homo sapiens[Organism]	https://pubmed.ncbi.nlm.nih.gov/33901711 https://pubmed.ncbi.nlm.nih.gov/33604990 https://pubmed.ncbi.nlm.nih.gov/33498252 https://pubmed.ncbi.nlm.nih.gov/33346968 https://pubmed.ncbi.nlm.nih.gov/33297339 https://pubmed.ncbi.nlm.nih.gov/33254395 https://pubmed.ncbi.nlm.nih.gov/32940104 https://pubmed.ncbi.nlm.nih.gov/32920739 https://pubmed.ncbi.nlm.nih.gov/32761594 https://pubmed.ncbi.nlm.nih.go…	https://pubmed.ncbi.nlm.nih.gov/34486484 https://pubmed.ncbi.nlm.nih.gov/34439877 https://pubmed.ncbi.nlm.nih.gov/34419146 https://pubmed.ncbi.nlm.nih.gov/34375639 https://pubmed.ncbi.nlm.nih.gov/34268253 https://pubmed.ncbi.nlm.nih.gov/34229541 https://pubmed.ncbi.nlm.nih.gov/34208159 https://pubmed.ncbi.nlm.nih.gov/34107438 https://pubmed.ncbi.nlm.nih.gov/33901711 https://pubmed.ncbi.nlm.nih.go…
RAD51AP1	0.956649	0.000246403	RAD51 associated protein 1		https://www.ensembl.org/Homo_sapiens/Gene/ExpressionAtlas?g=ENSG00000111247	http://www.ensembl.org/id/ENSG00000111247	https://www.ncbi.nlm.nih.gov/gene?term=(RAD51AP1[Gene Name]) AND Homo sapiens[Organism]	https://pubmed.ncbi.nlm.nih.gov/34058198 https://pubmed.ncbi.nlm.nih.gov/33981036 https://pubmed.ncbi.nlm.nih.gov/33269607 https://pubmed.ncbi.nlm.nih.gov/32978522 https://pubmed.ncbi.nlm.nih.gov/32876692 https://pubmed.ncbi.nlm.nih.gov/32665355 https://pubmed.ncbi.nlm.nih.gov/32350107 https://pubmed.ncbi.nlm.nih.gov/32067095 https://pubmed.ncbi.nlm.nih.gov/31641220 https://pubmed.ncbi.nlm.nih.go…	https://pubmed.ncbi.nlm.nih.gov/34099522 https://pubmed.ncbi.nlm.nih.gov/34097859 https://pubmed.ncbi.nlm.nih.gov/34058198 https://pubmed.ncbi.nlm.nih.gov/33981036 https://pubmed.ncbi.nlm.nih.gov/33712705 https://pubmed.ncbi.nlm.nih.gov/33403046 https://pubmed.ncbi.nlm.nih.gov/33314567 https://pubmed.ncbi.nlm.nih.gov/33269607 https://pubmed.ncbi.nlm.nih.gov/33172895 https://pubmed.ncbi.nlm.nih.go…
GREM2	-0.657366	0.000282733	gremlin 2, DAN family BMP antagonist	This gene encodes a member of the BMP (bone morphogenic protein) antagonist family. Like BMPs, BMP antagonists contain cystine knots and typically form homo- and heterodimers. The CAN (cerberus and dan) subfamily of BMP antagonists, to which this gene belongs, is characterized by a C-terminal cystine knot with an eight-membered ring. The antagonistic effect of the secreted glycosylated protein en…	https://www.ensembl.org/Homo_sapiens/Gene/ExpressionAtlas?g=ENSG00000180875	http://www.ensembl.org/id/ENSG00000180875	https://www.ncbi.nlm.nih.gov/gene?term=(GREM2[Gene Name]) AND Homo sapiens[Organism]	https://pubmed.ncbi.nlm.nih.gov/34477137 https://pubmed.ncbi.nlm.nih.gov/33299869 https://pubmed.ncbi.nlm.nih.gov/32779697 https://pubmed.ncbi.nlm.nih.gov/32297643 https://pubmed.ncbi.nlm.nih.gov/31738976 https://pubmed.ncbi.nlm.nih.gov/31345097 https://pubmed.ncbi.nlm.nih.gov/31234714 https://pubmed.ncbi.nlm.nih.gov/31039818 https://pubmed.ncbi.nlm.nih.gov/30924126 https://pubmed.ncbi.nlm.nih.go…	https://pubmed.ncbi.nlm.nih.gov/34477243 https://pubmed.ncbi.nlm.nih.gov/34477137 https://pubmed.ncbi.nlm.nih.gov/34422900 https://pubmed.ncbi.nlm.nih.gov/34349344 https://pubmed.ncbi.nlm.nih.gov/34333627 https://pubmed.ncbi.nlm.nih.gov/34307797 https://pubmed.ncbi.nlm.nih.gov/34049478 https://pubmed.ncbi.nlm.nih.gov/33506343 https://pubmed.ncbi.nlm.nih.gov/33369218 https://pubmed.ncbi.nlm.nih.go…
CKAP2L	0.569034	0.000310067	cytoskeleton associated protein 2 like	The protein encoded by this gene is thought to be a mitotic spindle protein important to neural stem or progenitor cells. Mutations in this gene have been associated with spindle organization defects, including mitotic spindle defects, lagging chromosomes, and chromatin bridges. There is evidence that mutations in this gene are associated with Filippi syndrome, characterized by growth defects, mi…	https://www.ensembl.org/Homo_sapiens/Gene/ExpressionAtlas?g=ENSG00000169607	http://www.ensembl.org/id/ENSG00000169607	https://www.ncbi.nlm.nih.gov/gene?term=(CKAP2L[Gene Name]) AND Homo sapiens[Organism]	https://pubmed.ncbi.nlm.nih.gov/33472893 https://pubmed.ncbi.nlm.nih.gov/33375517 https://pubmed.ncbi.nlm.nih.gov/32130760 https://pubmed.ncbi.nlm.nih.gov/31758680 https://pubmed.ncbi.nlm.nih.gov/31731040 https://pubmed.ncbi.nlm.nih.gov/29473684 https://pubmed.ncbi.nlm.nih.gov/26956253 https://pubmed.ncbi.nlm.nih.gov/25439729 https://pubmed.ncbi.nlm.nih.gov/25336714 https://pubmed.ncbi.nlm.nih.go…	https://pubmed.ncbi.nlm.nih.gov/34335705 https://pubmed.ncbi.nlm.nih.gov/34308980 https://pubmed.ncbi.nlm.nih.gov/34259324 https://pubmed.ncbi.nlm.nih.gov/33927744 https://pubmed.ncbi.nlm.nih.gov/33913579 https://pubmed.ncbi.nlm.nih.gov/33472893 https://pubmed.ncbi.nlm.nih.gov/33375517 https://pubmed.ncbi.nlm.nih.gov/33082784 https://pubmed.ncbi.nlm.nih.gov/32509063 https://pubmed.ncbi.nlm.nih.go…
PTPRB	-0.754173	0.000317228	protein tyrosine phosphatase receptor type B	The protein encoded by this gene is a member of the protein tyrosine phosphatase (PTP) family. PTPs are known to be signaling molecules that regulate a variety of cellular processes including cell growth, differentiation, mitotic cycle, and oncogenic transformation. This PTP contains an extracellular domain, a single transmembrane segment and one intracytoplasmic catalytic domain, thus belongs to…	https://www.ensembl.org/Homo_sapiens/Gene/ExpressionAtlas?g=ENSG00000127329	http://www.ensembl.org/id/ENSG00000127329	https://www.ncbi.nlm.nih.gov/gene?term=(PTPRB[Gene Name]) AND Homo sapiens[Organism]	https://pubmed.ncbi.nlm.nih.gov/33892077 https://pubmed.ncbi.nlm.nih.gov/32992253 https://pubmed.ncbi.nlm.nih.gov/32663515 https://pubmed.ncbi.nlm.nih.gov/32626543 https://pubmed.ncbi.nlm.nih.gov/32123305 https://pubmed.ncbi.nlm.nih.gov/32043616 https://pubmed.ncbi.nlm.nih.gov/31829261 https://pubmed.ncbi.nlm.nih.gov/31621585 https://pubmed.ncbi.nlm.nih.gov/31522287 https://pubmed.ncbi.nlm.nih.go…	https://pubmed.ncbi.nlm.nih.gov/34533693 https://pubmed.ncbi.nlm.nih.gov/34516350 https://pubmed.ncbi.nlm.nih.gov/33892077 https://pubmed.ncbi.nlm.nih.gov/33568133 https://pubmed.ncbi.nlm.nih.gov/32992253 https://pubmed.ncbi.nlm.nih.gov/32663515 https://pubmed.ncbi.nlm.nih.gov/32626543 https://pubmed.ncbi.nlm.nih.gov/32269632 https://pubmed.ncbi.nlm.nih.gov/32123305 https://pubmed.ncbi.nlm.nih.go…
SSX2IP	0.588958	0.000377958	SSX family member 2 interacting protein	This gene encodes a protein that binds the cancer-testis antigen Synovial Sarcoma X breakpoint 2 protein. The encoded protein may regulate the activity of Synovial Sarcoma X breakpoint 2 protein in malignant cells. Alternate splicing results in multiple transcript variants. A pseudogene of this gene is found on chromosome 3. [provided by RefSeq, Oct 2009]	https://www.ensembl.org/Homo_sapiens/Gene/ExpressionAtlas?g=ENSG00000117155	http://www.ensembl.org/id/ENSG00000117155	https://www.ncbi.nlm.nih.gov/gene?term=(SSX2IP[Gene Name]) AND Homo sapiens[Organism]	https://pubmed.ncbi.nlm.nih.gov/33987909 https://pubmed.ncbi.nlm.nih.gov/33789615 https://pubmed.ncbi.nlm.nih.gov/31837171 https://pubmed.ncbi.nlm.nih.gov/29516510 https://pubmed.ncbi.nlm.nih.gov/28863919 https://pubmed.ncbi.nlm.nih.gov/28570402 https://pubmed.ncbi.nlm.nih.gov/28430825 https://pubmed.ncbi.nlm.nih.gov/27484406 https://pubmed.ncbi.nlm.nih.gov/26675238 https://pubmed.ncbi.nlm.nih.go…	https://pubmed.ncbi.nlm.nih.gov/34140499 https://pubmed.ncbi.nlm.nih.gov/33987909 https://pubmed.ncbi.nlm.nih.gov/33789615 https://pubmed.ncbi.nlm.nih.gov/32992503 https://pubmed.ncbi.nlm.nih.gov/31837171 https://pubmed.ncbi.nlm.nih.gov/30881373 https://pubmed.ncbi.nlm.nih.gov/30106160 https://pubmed.ncbi.nlm.nih.gov/29658965 https://pubmed.ncbi.nlm.nih.gov/29516510 https://pubmed.ncbi.nlm.nih.go…
FAM111B	0.751923	0.000388651	FAM111 trypsin like peptidase B	This gene encodes a protein with a trypsin-like cysteine/serine peptidase domain in the C-terminus. Mutations in this gene are associated with an autosomal dominant form of hereditary fibrosing poikiloderma (HFP). Affected individuals display mottled pigmentation, telangiectasia, epidermal atrophy, tendon contractures, and progressive pulmonary fibrosis. Alternative splicing results in multiple t…	https://www.ensembl.org/Homo_sapiens/Gene/ExpressionAtlas?g=ENSG00000189057	http://www.ensembl.org/id/ENSG00000189057	https://www.ncbi.nlm.nih.gov/gene?term=(FAM111B[Gene Name]) AND Homo sapiens[Organism]	https://pubmed.ncbi.nlm.nih.gov/33380141 https://pubmed.ncbi.nlm.nih.gov/32776417 https://pubmed.ncbi.nlm.nih.gov/32418298 https://pubmed.ncbi.nlm.nih.gov/31514295 https://pubmed.ncbi.nlm.nih.gov/31407624 https://pubmed.ncbi.nlm.nih.gov/31392773 https://pubmed.ncbi.nlm.nih.gov/31090666 https://pubmed.ncbi.nlm.nih.gov/30972747 https://pubmed.ncbi.nlm.nih.gov/30938824 https://pubmed.ncbi.nlm.nih.go…	https://pubmed.ncbi.nlm.nih.gov/27748098 https://pubmed.ncbi.nlm.nih.gov/34358284 https://pubmed.ncbi.nlm.nih.gov/34071532 https://pubmed.ncbi.nlm.nih.gov/33380141 https://pubmed.ncbi.nlm.nih.gov/33294546 https://pubmed.ncbi.nlm.nih.gov/32776417 https://pubmed.ncbi.nlm.nih.gov/32752286 https://pubmed.ncbi.nlm.nih.gov/32418298 https://pubmed.ncbi.nlm.nih.gov/31514295 https://pubmed.ncbi.nlm.nih.go…
KIF20B	0.562043	0.000438389	kinesin family member 20B		https://www.ensembl.org/Homo_sapiens/Gene/ExpressionAtlas?g=ENSG00000138182	http://www.ensembl.org/id/ENSG00000138182	https://www.ncbi.nlm.nih.gov/gene?term=(KIF20B[Gene Name]) AND Homo sapiens[Organism]	https://pubmed.ncbi.nlm.nih.gov/33152973 https://pubmed.ncbi.nlm.nih.gov/31354888 https://pubmed.ncbi.nlm.nih.gov/31260385 https://pubmed.ncbi.nlm.nih.gov/30804394 https://pubmed.ncbi.nlm.nih.gov/30664160 https://pubmed.ncbi.nlm.nih.gov/30191636 https://pubmed.ncbi.nlm.nih.gov/29971464 https://pubmed.ncbi.nlm.nih.gov/29573464 https://pubmed.ncbi.nlm.nih.gov/29303227 https://pubmed.ncbi.nlm.nih.go…	https://pubmed.ncbi.nlm.nih.gov/34539784 https://pubmed.ncbi.nlm.nih.gov/34065612 https://pubmed.ncbi.nlm.nih.gov/33813136 https://pubmed.ncbi.nlm.nih.gov/33152973 https://pubmed.ncbi.nlm.nih.gov/32322170 https://pubmed.ncbi.nlm.nih.gov/32273386 https://pubmed.ncbi.nlm.nih.gov/31403911 https://pubmed.ncbi.nlm.nih.gov/31354888 https://pubmed.ncbi.nlm.nih.gov/31260385 https://pubmed.ncbi.nlm.nih.go…
MT-ND4	0.847299	0.000440246	NADH dehydrogenase subunit 4		https://www.ensembl.org/Homo_sapiens/Gene/ExpressionAtlas?g=ENSG00000198886	http://www.ensembl.org/id/ENSG00000198886	https://www.ncbi.nlm.nih.gov/gene?term=(MT-ND4[Gene Name]) AND Homo sapiens[Organism]	https://pubmed.ncbi.nlm.nih.gov/33652663 https://pubmed.ncbi.nlm.nih.gov/32861874 https://pubmed.ncbi.nlm.nih.gov/32771908 https://pubmed.ncbi.nlm.nih.gov/32348839 https://pubmed.ncbi.nlm.nih.gov/32277753 https://pubmed.ncbi.nlm.nih.gov/31824475 https://pubmed.ncbi.nlm.nih.gov/31776719 https://pubmed.ncbi.nlm.nih.gov/31673122 https://pubmed.ncbi.nlm.nih.gov/31605306 https://pubmed.ncbi.nlm.nih.go…	https://pubmed.ncbi.nlm.nih.gov/34454075 https://pubmed.ncbi.nlm.nih.gov/34415265 https://pubmed.ncbi.nlm.nih.gov/20301403 https://pubmed.ncbi.nlm.nih.gov/34279772 https://pubmed.ncbi.nlm.nih.gov/34089464 https://pubmed.ncbi.nlm.nih.gov/34060999 https://pubmed.ncbi.nlm.nih.gov/33895935 https://pubmed.ncbi.nlm.nih.gov/33717984 https://pubmed.ncbi.nlm.nih.gov/20301353 https://pubmed.ncbi.nlm.nih.go…
H2BC4	0.619289	0.000470005	H2B clustered histone 8	Histones are basic nuclear proteins that are responsible for the nucleosome structure of the chromosomal fiber in eukaryotes. Nucleosomes consist of approximately 146 bp of DNA wrapped around a histone octamer composed of pairs of each of the four core histones (H2A, H2B, H3, and H4). The chromatin fiber is further compacted through the interaction of a linker histone, H1, with the DNA between th…	https://www.ensembl.org/Homo_sapiens/Gene/ExpressionAtlas?g=ENSG00000180596	http://www.ensembl.org/id/ENSG00000180596	https://www.ncbi.nlm.nih.gov/gene?term=(H2BC4[Gene Name]) AND Homo sapiens[Organism]
H2AC8	0.572175	0.00051	H2A clustered histone 4	Histones are basic nuclear proteins that are responsible for the nucleosome structure of the chromosomal fiber in eukaryotes. This structure consists of approximately 146 bp of DNA wrapped around a nucleosome, an octamer composed of pairs of each of the four core histones (H2A, H2B, H3, and H4). The chromatin fiber is further compacted through the interaction of a linker histone, H1, with the DNA…	https://www.ensembl.org/Homo_sapiens/Gene/ExpressionAtlas?g=ENSG00000277075	http://www.ensembl.org/id/ENSG00000277075	https://www.ncbi.nlm.nih.gov/gene?term=(H2AC8[Gene Name]) AND Homo sapiens[Organism]
CYB5B	0.585998	0.000552557	cytochrome b5 type B		https://www.ensembl.org/Homo_sapiens/Gene/ExpressionAtlas?g=ENSG00000103018	http://www.ensembl.org/id/ENSG00000103018	https://www.ncbi.nlm.nih.gov/gene?term=(CYB5B[Gene Name]) AND Homo sapiens[Organism]	https://pubmed.ncbi.nlm.nih.gov/32927708 https://pubmed.ncbi.nlm.nih.gov/28238672 https://pubmed.ncbi.nlm.nih.gov/26496030 https://pubmed.ncbi.nlm.nih.gov/25189868 https://pubmed.ncbi.nlm.nih.gov/25144769 https://pubmed.ncbi.nlm.nih.gov/23703616 https://pubmed.ncbi.nlm.nih.gov/23505434 https://pubmed.ncbi.nlm.nih.gov/23284715 https://pubmed.ncbi.nlm.nih.gov/21456071 https://pubmed.ncbi.nlm.nih.go…	https://pubmed.ncbi.nlm.nih.gov/32927708 https://pubmed.ncbi.nlm.nih.gov/32733541 https://pubmed.ncbi.nlm.nih.gov/28238672 https://pubmed.ncbi.nlm.nih.gov/26496030 https://pubmed.ncbi.nlm.nih.gov/25189868 https://pubmed.ncbi.nlm.nih.gov/25144769 https://pubmed.ncbi.nlm.nih.gov/23703616 https://pubmed.ncbi.nlm.nih.gov/23505434 https://pubmed.ncbi.nlm.nih.gov/23284715 https://pubmed.ncbi.nlm.nih.go…
H2AZ1	0.538907	0.000666164	H2A.Z variant histone 1	Histones are basic nuclear proteins that are responsible for the nucleosome structure of the chromosomal fiber in eukaryotes. Nucleosomes consist of approximately 146 bp of DNA wrapped around a histone octamer composed of pairs of each of the four core histones (H2A, H2B, H3, and H4). The chromatin fiber is further compacted through the interaction of a linker histone, H1, with the DNA between th…	https://www.ensembl.org/Homo_sapiens/Gene/ExpressionAtlas?g=ENSG00000164032	http://www.ensembl.org/id/ENSG00000164032	https://www.ncbi.nlm.nih.gov/gene?term=(H2AZ1[Gene Name]) AND Homo sapiens[Organism]	https://pubmed.ncbi.nlm.nih.gov/29982651 https://pubmed.ncbi.nlm.nih.gov/29524612 https://pubmed.ncbi.nlm.nih.gov/29294103 https://pubmed.ncbi.nlm.nih.gov/27569210	https://pubmed.ncbi.nlm.nih.gov/34139016 https://pubmed.ncbi.nlm.nih.gov/33972784 https://pubmed.ncbi.nlm.nih.gov/33033242 https://pubmed.ncbi.nlm.nih.gov/33010306 https://pubmed.ncbi.nlm.nih.gov/32868857 https://pubmed.ncbi.nlm.nih.gov/32392318 https://pubmed.ncbi.nlm.nih.gov/32266374 https://pubmed.ncbi.nlm.nih.gov/31712428 https://pubmed.ncbi.nlm.nih.gov/31147470 https://pubmed.ncbi.nlm.nih.go…
CIP2A	0.538094	0.000696164	cellular inhibitor of PP2A		https://www.ensembl.org/Homo_sapiens/Gene/ExpressionAtlas?g=ENSG00000163507	http://www.ensembl.org/id/ENSG00000163507	https://www.ncbi.nlm.nih.gov/gene?term=(CIP2A[Gene Name]) AND Homo sapiens[Organism]	https://pubmed.ncbi.nlm.nih.gov/34144694 https://pubmed.ncbi.nlm.nih.gov/33754208 https://pubmed.ncbi.nlm.nih.gov/33503056 https://pubmed.ncbi.nlm.nih.gov/33078202 https://pubmed.ncbi.nlm.nih.gov/33070372 https://pubmed.ncbi.nlm.nih.gov/33038488 https://pubmed.ncbi.nlm.nih.gov/32860375 https://pubmed.ncbi.nlm.nih.gov/32729299 https://pubmed.ncbi.nlm.nih.gov/32705238 https://pubmed.ncbi.nlm.nih.go…	https://pubmed.ncbi.nlm.nih.gov/34513828 https://pubmed.ncbi.nlm.nih.gov/34320941 https://pubmed.ncbi.nlm.nih.gov/34207965 https://pubmed.ncbi.nlm.nih.gov/34145035 https://pubmed.ncbi.nlm.nih.gov/34144694 https://pubmed.ncbi.nlm.nih.gov/34086088 https://pubmed.ncbi.nlm.nih.gov/34077593 https://pubmed.ncbi.nlm.nih.gov/33948919 https://pubmed.ncbi.nlm.nih.gov/33947031 https://pubmed.ncbi.nlm.nih.go…
MTATP6P1	1.05048	0.00072673	MT-ATP6 pseudogene 1		https://www.ensembl.org/Homo_sapiens/Gene/ExpressionAtlas?g=ENSG00000248527	http://www.ensembl.org/id/ENSG00000248527	https://www.ncbi.nlm.nih.gov/gene?term=(MTATP6P1[Gene Name]) AND Homo sapiens[Organism]
USP1	0.583048	0.00072673	ubiquitin specific peptidase 1	This gene encodes a member of the ubiquitin-specific processing (UBP) family of proteases that is a deubiquitinating enzyme (DUB) with His and Cys domains. This protein is located in the cytoplasm and cleaves the ubiquitin moiety from ubiquitin-fused precursors and ubiquitinylated proteins. The protein specifically deubiquitinates a protein in the Fanconi anemia (FA) DNA repair pathway. Alternate…	https://www.ensembl.org/Homo_sapiens/Gene/ExpressionAtlas?g=ENSG00000162607	http://www.ensembl.org/id/ENSG00000162607	https://www.ncbi.nlm.nih.gov/gene?term=(USP1[Gene Name]) AND Homo sapiens[Organism]	https://pubmed.ncbi.nlm.nih.gov/34128540 https://pubmed.ncbi.nlm.nih.gov/33795880 https://pubmed.ncbi.nlm.nih.gov/33479772 https://pubmed.ncbi.nlm.nih.gov/33390793 https://pubmed.ncbi.nlm.nih.gov/33247121 https://pubmed.ncbi.nlm.nih.gov/32951278 https://pubmed.ncbi.nlm.nih.gov/32602291 https://pubmed.ncbi.nlm.nih.gov/32594826 https://pubmed.ncbi.nlm.nih.gov/32546349 https://pubmed.ncbi.nlm.nih.go…	https://pubmed.ncbi.nlm.nih.gov/34380645 https://pubmed.ncbi.nlm.nih.gov/34169564 https://pubmed.ncbi.nlm.nih.gov/34154657 https://pubmed.ncbi.nlm.nih.gov/34149436 https://pubmed.ncbi.nlm.nih.gov/34137174 https://pubmed.ncbi.nlm.nih.gov/34128540 https://pubmed.ncbi.nlm.nih.gov/34079090 https://pubmed.ncbi.nlm.nih.gov/34043941 https://pubmed.ncbi.nlm.nih.gov/33926817 https://pubmed.ncbi.nlm.nih.go…
ITPKB	-0.60263	0.000811504	inositol-trisphosphate 3-kinase B	The protein encoded by this protein regulates inositol phosphate metabolism by phosphorylation of second messenger inositol 1,4,5-trisphosphate to Ins(1,3,4,5)P4. The activity of this encoded protein is responsible for regulating the levels of a large number of inositol polyphosphates that are important in cellular signaling. Both calcium/calmodulin and protein phosphorylation mechanisms control …	https://www.ensembl.org/Homo_sapiens/Gene/ExpressionAtlas?g=ENSG00000143772	http://www.ensembl.org/id/ENSG00000143772	https://www.ncbi.nlm.nih.gov/gene?term=(ITPKB[Gene Name]) AND Homo sapiens[Organism]	https://pubmed.ncbi.nlm.nih.gov/34049561 https://pubmed.ncbi.nlm.nih.gov/33684939 https://pubmed.ncbi.nlm.nih.gov/32682840 https://pubmed.ncbi.nlm.nih.gov/32079702 https://pubmed.ncbi.nlm.nih.gov/31987846 https://pubmed.ncbi.nlm.nih.gov/31822802 https://pubmed.ncbi.nlm.nih.gov/31081803 https://pubmed.ncbi.nlm.nih.gov/30814023 https://pubmed.ncbi.nlm.nih.gov/30696947 https://pubmed.ncbi.nlm.nih.go…	https://pubmed.ncbi.nlm.nih.gov/34499010 https://pubmed.ncbi.nlm.nih.gov/34244037 https://pubmed.ncbi.nlm.nih.gov/34084162 https://pubmed.ncbi.nlm.nih.gov/34049561 https://pubmed.ncbi.nlm.nih.gov/33785611 https://pubmed.ncbi.nlm.nih.gov/33684939 https://pubmed.ncbi.nlm.nih.gov/33552145 https://pubmed.ncbi.nlm.nih.gov/33443159 https://pubmed.ncbi.nlm.nih.gov/33240878 https://pubmed.ncbi.nlm.nih.go…
H4C6	0.638984	0.000843619	H4 clustered histone 1	Histones are basic nuclear proteins that are responsible for the nucleosome structure of the chromosomal fiber in eukaryotes. Two molecules of each of the four core histones (H2A, H2B, H3, and H4) form an octamer, around which approximately 146 bp of DNA is wrapped in repeating units, called nucleosomes. The linker histone, H1, interacts with linker DNA between nucleosomes and functions in the co…	https://www.ensembl.org/Homo_sapiens/Gene/ExpressionAtlas?g=ENSG00000274618	http://www.ensembl.org/id/ENSG00000274618	https://www.ncbi.nlm.nih.gov/gene?term=(H4C6[Gene Name]) AND Homo sapiens[Organism]		https://pubmed.ncbi.nlm.nih.gov/27785499
SNORA73B	1.02305	0.0009007	small nucleolar RNA, H/ACA box 73B		https://www.ensembl.org/Homo_sapiens/Gene/ExpressionAtlas?g=ENSG00000200087	http://www.ensembl.org/id/ENSG00000200087	https://www.ncbi.nlm.nih.gov/gene?term=(SNORA73B[Gene Name]) AND Homo sapiens[Organism]	https://pubmed.ncbi.nlm.nih.gov/33046735 https://pubmed.ncbi.nlm.nih.gov/32780509 https://pubmed.ncbi.nlm.nih.gov/31052553 https://pubmed.ncbi.nlm.nih.gov/26593981	https://pubmed.ncbi.nlm.nih.gov/33046735 https://pubmed.ncbi.nlm.nih.gov/32780509 https://pubmed.ncbi.nlm.nih.gov/31052553 https://pubmed.ncbi.nlm.nih.gov/29725372 https://pubmed.ncbi.nlm.nih.gov/26593981
C1RL	-0.527735	0.000927351	complement C1r subcomponent like		https://www.ensembl.org/Homo_sapiens/Gene/ExpressionAtlas?g=ENSG00000139178	http://www.ensembl.org/id/ENSG00000139178	https://www.ncbi.nlm.nih.gov/gene?term=(C1RL[Gene Name]) AND Homo sapiens[Organism]	https://pubmed.ncbi.nlm.nih.gov/33087742 https://pubmed.ncbi.nlm.nih.gov/32993564 https://pubmed.ncbi.nlm.nih.gov/29795138 https://pubmed.ncbi.nlm.nih.gov/29544494 https://pubmed.ncbi.nlm.nih.gov/28779230 https://pubmed.ncbi.nlm.nih.gov/26482227 https://pubmed.ncbi.nlm.nih.gov/24494798 https://pubmed.ncbi.nlm.nih.gov/22170086 https://pubmed.ncbi.nlm.nih.gov/20796027 https://pubmed.ncbi.nlm.nih.go…	https://pubmed.ncbi.nlm.nih.gov/34298850 https://pubmed.ncbi.nlm.nih.gov/33778306 https://pubmed.ncbi.nlm.nih.gov/33549039 https://pubmed.ncbi.nlm.nih.gov/33087742 https://pubmed.ncbi.nlm.nih.gov/32993564 https://pubmed.ncbi.nlm.nih.gov/32983994 https://pubmed.ncbi.nlm.nih.gov/32055277 https://pubmed.ncbi.nlm.nih.gov/30775801 https://pubmed.ncbi.nlm.nih.gov/30736312 https://pubmed.ncbi.nlm.nih.go…
PBK	0.684203	0.000927351	PDZ binding kinase	This gene encodes a serine/threonine protein kinase related to the dual specific mitogen-activated protein kinase kinase (MAPKK) family. Evidence suggests that mitotic phosphorylation is required for its catalytic activity. The encoded protein may be involved in the activation of lymphoid cells and support testicular functions, with a suggested role in the process of spermatogenesis. Overexpressi…	https://www.ensembl.org/Homo_sapiens/Gene/ExpressionAtlas?g=ENSG00000168078	http://www.ensembl.org/id/ENSG00000168078	https://www.ncbi.nlm.nih.gov/gene?term=(PBK[Gene Name]) AND Homo sapiens[Organism]	https://pubmed.ncbi.nlm.nih.gov/34352333 https://pubmed.ncbi.nlm.nih.gov/34271588 https://pubmed.ncbi.nlm.nih.gov/34198395 https://pubmed.ncbi.nlm.nih.gov/34198380 https://pubmed.ncbi.nlm.nih.gov/34078054 https://pubmed.ncbi.nlm.nih.gov/34027244 https://pubmed.ncbi.nlm.nih.gov/33986917 https://pubmed.ncbi.nlm.nih.gov/33978371 https://pubmed.ncbi.nlm.nih.gov/33910022 https://pubmed.ncbi.nlm.nih.go…	https://pubmed.ncbi.nlm.nih.gov/34519615 https://pubmed.ncbi.nlm.nih.gov/34482803 https://pubmed.ncbi.nlm.nih.gov/34465339 https://pubmed.ncbi.nlm.nih.gov/34432120 https://pubmed.ncbi.nlm.nih.gov/34419613 https://pubmed.ncbi.nlm.nih.gov/34408477 https://pubmed.ncbi.nlm.nih.gov/34364767 https://pubmed.ncbi.nlm.nih.gov/34352333 https://pubmed.ncbi.nlm.nih.gov/34315286 https://pubmed.ncbi.nlm.nih.go…
MT-CYB	0.677756	0.000972639	cytochrome b		https://www.ensembl.org/Homo_sapiens/Gene/ExpressionAtlas?g=ENSG00000198727	http://www.ensembl.org/id/ENSG00000198727	https://www.ncbi.nlm.nih.gov/gene?term=(MT-CYB[Gene Name]) AND Homo sapiens[Organism]	https://pubmed.ncbi.nlm.nih.gov/32654952 https://pubmed.ncbi.nlm.nih.gov/32634278 https://pubmed.ncbi.nlm.nih.gov/32522371 https://pubmed.ncbi.nlm.nih.gov/32334272 https://pubmed.ncbi.nlm.nih.gov/31912925 https://pubmed.ncbi.nlm.nih.gov/31628462 https://pubmed.ncbi.nlm.nih.gov/31358833 https://pubmed.ncbi.nlm.nih.gov/31350985 https://pubmed.ncbi.nlm.nih.gov/31029642 https://pubmed.ncbi.nlm.nih.go…	https://pubmed.ncbi.nlm.nih.gov/34490274 https://pubmed.ncbi.nlm.nih.gov/34395220 https://pubmed.ncbi.nlm.nih.gov/34346491 https://pubmed.ncbi.nlm.nih.gov/34146240 https://pubmed.ncbi.nlm.nih.gov/33865955 https://pubmed.ncbi.nlm.nih.gov/33791307 https://pubmed.ncbi.nlm.nih.gov/20301353 https://pubmed.ncbi.nlm.nih.gov/33600785 https://pubmed.ncbi.nlm.nih.gov/33100130 https://pubmed.ncbi.nlm.nih.go…
RPS26	0.576249	0.00101525	ribosomal protein S26	This gene encodes a ribosomal protein that is a component of the 40S subunit. The protein belongs to the S26E family of ribosomal proteins. Mutations in this gene are found in Diamond-Blackfan anemia 10. There are multiple processed pseudogenes of this gene dispersed through the genome. [provided by RefSeq, Aug 2017]	https://www.ensembl.org/Homo_sapiens/Gene/ExpressionAtlas?g=ENSG00000197728	http://www.ensembl.org/id/ENSG00000197728	https://www.ncbi.nlm.nih.gov/gene?term=(RPS26[Gene Name]) AND Homo sapiens[Organism]	https://pubmed.ncbi.nlm.nih.gov/33764298 https://pubmed.ncbi.nlm.nih.gov/32651428 https://pubmed.ncbi.nlm.nih.gov/31924771 https://pubmed.ncbi.nlm.nih.gov/31277601 https://pubmed.ncbi.nlm.nih.gov/30451825 https://pubmed.ncbi.nlm.nih.gov/29563070 https://pubmed.ncbi.nlm.nih.gov/28622305 https://pubmed.ncbi.nlm.nih.gov/28248954 https://pubmed.ncbi.nlm.nih.gov/28232668 https://pubmed.ncbi.nlm.nih.go…	https://pubmed.ncbi.nlm.nih.gov/34543620 https://pubmed.ncbi.nlm.nih.gov/20301769 https://pubmed.ncbi.nlm.nih.gov/33908345 https://pubmed.ncbi.nlm.nih.gov/33764298 https://pubmed.ncbi.nlm.nih.gov/33754492 https://pubmed.ncbi.nlm.nih.gov/33664499 https://pubmed.ncbi.nlm.nih.gov/33375665 https://pubmed.ncbi.nlm.nih.gov/33178343 https://pubmed.ncbi.nlm.nih.gov/32986880 https://pubmed.ncbi.nlm.nih.go…
CASP3	0.508497	0.00118464	caspase 3	The protein encoded by this gene is a cysteine-aspartic acid protease that plays a central role in the execution-phase of cell apoptosis. The encoded protein cleaves and inactivates poly(ADP-ribose) polymerase while it cleaves and activates sterol regulatory element binding proteins as well as caspases 6, 7, and 9. This protein itself is processed by caspases 8, 9, and 10. It is the predominant c…	https://www.ensembl.org/Homo_sapiens/Gene/ExpressionAtlas?g=ENSG00000164305	http://www.ensembl.org/id/ENSG00000164305	https://www.ncbi.nlm.nih.gov/gene?term=(CASP3[Gene Name]) AND Homo sapiens[Organism]	https://pubmed.ncbi.nlm.nih.gov/34524027 https://pubmed.ncbi.nlm.nih.gov/34494518 https://pubmed.ncbi.nlm.nih.gov/34492839 https://pubmed.ncbi.nlm.nih.gov/34491146 https://pubmed.ncbi.nlm.nih.gov/34479918 https://pubmed.ncbi.nlm.nih.gov/34479596 https://pubmed.ncbi.nlm.nih.gov/34475715 https://pubmed.ncbi.nlm.nih.gov/34461274 https://pubmed.ncbi.nlm.nih.gov/34445431 https://pubmed.ncbi.nlm.nih.go…	https://pubmed.ncbi.nlm.nih.gov/34547420 https://pubmed.ncbi.nlm.nih.gov/34547276 https://pubmed.ncbi.nlm.nih.gov/34547248 https://pubmed.ncbi.nlm.nih.gov/34547186 https://pubmed.ncbi.nlm.nih.gov/34546853 https://pubmed.ncbi.nlm.nih.gov/34546832 https://pubmed.ncbi.nlm.nih.gov/34546667 https://pubmed.ncbi.nlm.nih.gov/34546492 https://pubmed.ncbi.nlm.nih.gov/34546243 https://pubmed.ncbi.nlm.nih.go…
DDR1	-0.535012	0.00119968	discoidin domain receptor tyrosine kinase 1	Receptor tyrosine kinases play a key role in the communication of cells with their microenvironment. These kinases are involved in the regulation of cell growth, differentiation and metabolism. The protein encoded by this gene belongs to a subfamily of tyrosine kinase receptors with homology to Dictyostelium discoideum protein discoidin I in their extracellular domain, and that are activated by v…	https://www.ensembl.org/Homo_sapiens/Gene/ExpressionAtlas?g=ENSG00000204580	http://www.ensembl.org/id/ENSG00000204580	https://www.ncbi.nlm.nih.gov/gene?term=(DDR1[Gene Name]) AND Homo sapiens[Organism]	https://pubmed.ncbi.nlm.nih.gov/34494537 https://pubmed.ncbi.nlm.nih.gov/34207360 https://pubmed.ncbi.nlm.nih.gov/34159958 https://pubmed.ncbi.nlm.nih.gov/34071309 https://pubmed.ncbi.nlm.nih.gov/33851541 https://pubmed.ncbi.nlm.nih.gov/33780357 https://pubmed.ncbi.nlm.nih.gov/33757194 https://pubmed.ncbi.nlm.nih.gov/33673232 https://pubmed.ncbi.nlm.nih.gov/33377205 https://pubmed.ncbi.nlm.nih.go…	https://pubmed.ncbi.nlm.nih.gov/34516994 https://pubmed.ncbi.nlm.nih.gov/34506142 https://pubmed.ncbi.nlm.nih.gov/34494537 https://pubmed.ncbi.nlm.nih.gov/34431091 https://pubmed.ncbi.nlm.nih.gov/34403736 https://pubmed.ncbi.nlm.nih.gov/34335575 https://pubmed.ncbi.nlm.nih.gov/34323026 https://pubmed.ncbi.nlm.nih.gov/34308864 https://pubmed.ncbi.nlm.nih.gov/34285381 https://pubmed.ncbi.nlm.nih.go…
KIAA1755	-0.757972	0.00120232	KIAA1755		https://www.ensembl.org/Homo_sapiens/Gene/ExpressionAtlas?g=ENSG00000149633	http://www.ensembl.org/id/ENSG00000149633	https://www.ncbi.nlm.nih.gov/gene?term=(KIAA1755[Gene Name]) AND Homo sapiens[Organism]	https://pubmed.ncbi.nlm.nih.gov/32678143 https://pubmed.ncbi.nlm.nih.gov/31546163 https://pubmed.ncbi.nlm.nih.gov/31113383 https://pubmed.ncbi.nlm.nih.gov/30786351 https://pubmed.ncbi.nlm.nih.gov/28613276 https://pubmed.ncbi.nlm.nih.gov/28379579 https://pubmed.ncbi.nlm.nih.gov/27611921	https://pubmed.ncbi.nlm.nih.gov/33987247 https://pubmed.ncbi.nlm.nih.gov/32678143 https://pubmed.ncbi.nlm.nih.gov/32527199 https://pubmed.ncbi.nlm.nih.gov/31546163 https://pubmed.ncbi.nlm.nih.gov/31428516 https://pubmed.ncbi.nlm.nih.gov/31113383 https://pubmed.ncbi.nlm.nih.gov/30786351 https://pubmed.ncbi.nlm.nih.gov/28613276 https://pubmed.ncbi.nlm.nih.gov/28379579 https://pubmed.ncbi.nlm.nih.go…
GABARAPL1	-0.545474	0.00136284	GABA type A receptor associated protein like 1		https://www.ensembl.org/Homo_sapiens/Gene/ExpressionAtlas?g=ENSG00000139112	http://www.ensembl.org/id/ENSG00000139112	https://www.ncbi.nlm.nih.gov/gene?term=(GABARAPL1[Gene Name]) AND Homo sapiens[Organism]	https://pubmed.ncbi.nlm.nih.gov/34068078 https://pubmed.ncbi.nlm.nih.gov/33909989 https://pubmed.ncbi.nlm.nih.gov/33845085 https://pubmed.ncbi.nlm.nih.gov/33674710 https://pubmed.ncbi.nlm.nih.gov/33436612 https://pubmed.ncbi.nlm.nih.gov/33374830 https://pubmed.ncbi.nlm.nih.gov/33202202 https://pubmed.ncbi.nlm.nih.gov/32828302 https://pubmed.ncbi.nlm.nih.gov/32801338 https://pubmed.ncbi.nlm.nih.go…	https://pubmed.ncbi.nlm.nih.gov/34522006 https://pubmed.ncbi.nlm.nih.gov/34078910 https://pubmed.ncbi.nlm.nih.gov/34068078 https://pubmed.ncbi.nlm.nih.gov/34041016 https://pubmed.ncbi.nlm.nih.gov/33909989 https://pubmed.ncbi.nlm.nih.gov/33845085 https://pubmed.ncbi.nlm.nih.gov/33674710 https://pubmed.ncbi.nlm.nih.gov/33673354 https://pubmed.ncbi.nlm.nih.gov/33654220 https://pubmed.ncbi.nlm.nih.go…
H3C8	0.889149	0.00151834	H3 clustered histone 1	Histones are basic nuclear proteins that are responsible for the nucleosome structure of the chromosomal fiber in eukaryotes. This structure consists of approximately 146 bp of DNA wrapped around a nucleosome, an octamer composed of pairs of each of the four core histones (H2A, H2B, H3, and H4). The chromatin fiber is further compacted through the interaction of a linker histone, H1, with the DNA…	https://www.ensembl.org/Homo_sapiens/Gene/ExpressionAtlas?g=ENSG00000273983	http://www.ensembl.org/id/ENSG00000273983	https://www.ncbi.nlm.nih.gov/gene?term=(H3C8[Gene Name]) AND Homo sapiens[Organism]
CROCC	-0.52459	0.00156472	ciliary rootlet coiled-coil, rootletin		https://www.ensembl.org/Homo_sapiens/Gene/ExpressionAtlas?g=ENSG00000058453	http://www.ensembl.org/id/ENSG00000058453	https://www.ncbi.nlm.nih.gov/gene?term=(CROCC[Gene Name]) AND Homo sapiens[Organism]	https://pubmed.ncbi.nlm.nih.gov/33596093 https://pubmed.ncbi.nlm.nih.gov/33110154 https://pubmed.ncbi.nlm.nih.gov/32325071 https://pubmed.ncbi.nlm.nih.gov/31799620 https://pubmed.ncbi.nlm.nih.gov/30852641 https://pubmed.ncbi.nlm.nih.gov/30404835 https://pubmed.ncbi.nlm.nih.gov/29784668 https://pubmed.ncbi.nlm.nih.gov/29649211 https://pubmed.ncbi.nlm.nih.gov/29463719 https://pubmed.ncbi.nlm.nih.go…	https://pubmed.ncbi.nlm.nih.gov/34194391 https://pubmed.ncbi.nlm.nih.gov/33596093 https://pubmed.ncbi.nlm.nih.gov/33110154 https://pubmed.ncbi.nlm.nih.gov/32733541 https://pubmed.ncbi.nlm.nih.gov/32325071 https://pubmed.ncbi.nlm.nih.gov/31799620 https://pubmed.ncbi.nlm.nih.gov/30852641 https://pubmed.ncbi.nlm.nih.gov/30404835 https://pubmed.ncbi.nlm.nih.gov/29784668 https://pubmed.ncbi.nlm.nih.go…
SRSF2	0.582232	0.00160757	serine and arginine rich splicing factor 2	The protein encoded by this gene is a member of the serine/arginine (SR)-rich family of pre-mRNA splicing factors, which constitute part of the spliceosome. Each of these factors contains an RNA recognition motif (RRM) for binding RNA and an RS domain for binding other proteins. The RS domain is rich in serine and arginine residues and facilitates interaction between different SR splicing factors…	https://www.ensembl.org/Homo_sapiens/Gene/ExpressionAtlas?g=ENSG00000161547	http://www.ensembl.org/id/ENSG00000161547	https://www.ncbi.nlm.nih.gov/gene?term=(SRSF2[Gene Name]) AND Homo sapiens[Organism]	https://pubmed.ncbi.nlm.nih.gov/34497192 https://pubmed.ncbi.nlm.nih.gov/34376007 https://pubmed.ncbi.nlm.nih.gov/34360561 https://pubmed.ncbi.nlm.nih.gov/34288445 https://pubmed.ncbi.nlm.nih.gov/33911081 https://pubmed.ncbi.nlm.nih.gov/33890194 https://pubmed.ncbi.nlm.nih.gov/33885753 https://pubmed.ncbi.nlm.nih.gov/33844862 https://pubmed.ncbi.nlm.nih.gov/33839881 https://pubmed.ncbi.nlm.nih.go…	https://pubmed.ncbi.nlm.nih.gov/34529129 https://pubmed.ncbi.nlm.nih.gov/34500124 https://pubmed.ncbi.nlm.nih.gov/34497192 https://pubmed.ncbi.nlm.nih.gov/34492730 https://pubmed.ncbi.nlm.nih.gov/34464972 https://pubmed.ncbi.nlm.nih.gov/34449040 https://pubmed.ncbi.nlm.nih.gov/34440317 https://pubmed.ncbi.nlm.nih.gov/34390506 https://pubmed.ncbi.nlm.nih.gov/34376804 https://pubmed.ncbi.nlm.nih.go…
OSR2	-0.585324	0.00160962	odd-skipped related transciption factor 2	OSR2 is a mammalian homolog of the Drosophila odd-skipped family of transcription factors (Lan et al., 2004 [PubMed 15175245]).[supplied by OMIM, Mar 2008]	https://www.ensembl.org/Homo_sapiens/Gene/ExpressionAtlas?g=ENSG00000164920	http://www.ensembl.org/id/ENSG00000164920	https://www.ncbi.nlm.nih.gov/gene?term=(OSR2[Gene Name]) AND Homo sapiens[Organism]	https://pubmed.ncbi.nlm.nih.gov/32555395 https://pubmed.ncbi.nlm.nih.gov/32086979 https://pubmed.ncbi.nlm.nih.gov/30583699 https://pubmed.ncbi.nlm.nih.gov/30234390 https://pubmed.ncbi.nlm.nih.gov/28815248 https://pubmed.ncbi.nlm.nih.gov/28125717 https://pubmed.ncbi.nlm.nih.gov/27713059 https://pubmed.ncbi.nlm.nih.gov/27213811 https://pubmed.ncbi.nlm.nih.gov/27143812 https://pubmed.ncbi.nlm.nih.go…	https://pubmed.ncbi.nlm.nih.gov/33796131 https://pubmed.ncbi.nlm.nih.gov/33711044 https://pubmed.ncbi.nlm.nih.gov/33657465 https://pubmed.ncbi.nlm.nih.gov/33482080 https://pubmed.ncbi.nlm.nih.gov/33159638 https://pubmed.ncbi.nlm.nih.gov/32698836 https://pubmed.ncbi.nlm.nih.gov/32623954 https://pubmed.ncbi.nlm.nih.gov/32555395 https://pubmed.ncbi.nlm.nih.gov/32160556 https://pubmed.ncbi.nlm.nih.go…
LMF1	-0.612327	0.00160962	lipase maturation factor 1		https://www.ensembl.org/Homo_sapiens/Gene/ExpressionAtlas?g=ENSG00000103227	http://www.ensembl.org/id/ENSG00000103227	https://www.ncbi.nlm.nih.gov/gene?term=(LMF1[Gene Name]) AND Homo sapiens[Organism]	https://pubmed.ncbi.nlm.nih.gov/33193106 https://pubmed.ncbi.nlm.nih.gov/33039347 https://pubmed.ncbi.nlm.nih.gov/33028190 https://pubmed.ncbi.nlm.nih.gov/32793115 https://pubmed.ncbi.nlm.nih.gov/32375710 https://pubmed.ncbi.nlm.nih.gov/32332431 https://pubmed.ncbi.nlm.nih.gov/32264896 https://pubmed.ncbi.nlm.nih.gov/31962008 https://pubmed.ncbi.nlm.nih.gov/31840878 https://pubmed.ncbi.nlm.nih.go…	https://pubmed.ncbi.nlm.nih.gov/34062067 https://pubmed.ncbi.nlm.nih.gov/34040631 https://pubmed.ncbi.nlm.nih.gov/34019660 https://pubmed.ncbi.nlm.nih.gov/33980761 https://pubmed.ncbi.nlm.nih.gov/33832869 https://pubmed.ncbi.nlm.nih.gov/33588820 https://pubmed.ncbi.nlm.nih.gov/33303403 https://pubmed.ncbi.nlm.nih.gov/33277156 https://pubmed.ncbi.nlm.nih.gov/33193106 https://pubmed.ncbi.nlm.nih.go…
AFF3	-0.672611	0.00161768	AF4/FMR2 family member 3	This gene encodes a tissue-restricted nuclear transcriptional activator that is preferentially expressed in lymphoid tissue. Isolation of this protein initially defined a highly conserved LAF4/MLLT2 gene family of nuclear transcription factors that may function in lymphoid development and oncogenesis. In some ALL patients, this gene has been found fused to the gene for MLL. Multiple alternatively…	https://www.ensembl.org/Homo_sapiens/Gene/ExpressionAtlas?g=ENSG00000144218	http://www.ensembl.org/id/ENSG00000144218	https://www.ncbi.nlm.nih.gov/gene?term=(AFF3[Gene Name]) AND Homo sapiens[Organism]	https://pubmed.ncbi.nlm.nih.gov/33961779 https://pubmed.ncbi.nlm.nih.gov/33427622 https://pubmed.ncbi.nlm.nih.gov/31645664 https://pubmed.ncbi.nlm.nih.gov/31388108 https://pubmed.ncbi.nlm.nih.gov/31147444 https://pubmed.ncbi.nlm.nih.gov/31095230 https://pubmed.ncbi.nlm.nih.gov/31095207 https://pubmed.ncbi.nlm.nih.gov/31078570 https://pubmed.ncbi.nlm.nih.gov/31000732 https://pubmed.ncbi.nlm.nih.go…	https://pubmed.ncbi.nlm.nih.gov/34479247 https://pubmed.ncbi.nlm.nih.gov/34104118 https://pubmed.ncbi.nlm.nih.gov/33961779 https://pubmed.ncbi.nlm.nih.gov/33933144 https://pubmed.ncbi.nlm.nih.gov/33427622 https://pubmed.ncbi.nlm.nih.gov/33178681 https://pubmed.ncbi.nlm.nih.gov/33039399 https://pubmed.ncbi.nlm.nih.gov/33004014 https://pubmed.ncbi.nlm.nih.gov/32858250 https://pubmed.ncbi.nlm.nih.go…
NUF2	0.733342	0.00170017	NUF2 component of NDC80 kinetochore complex	This gene encodes a protein that is highly similar to yeast Nuf2, a component of a conserved protein complex associated with the centromere. Yeast Nuf2 disappears from the centromere during meiotic prophase when centromeres lose their connection to the spindle pole body, and plays a regulatory role in chromosome segregation. The encoded protein is found to be associated with centromeres of mitoti…	https://www.ensembl.org/Homo_sapiens/Gene/ExpressionAtlas?g=ENSG00000143228	http://www.ensembl.org/id/ENSG00000143228	https://www.ncbi.nlm.nih.gov/gene?term=(NUF2[Gene Name]) AND Homo sapiens[Organism]	https://pubmed.ncbi.nlm.nih.gov/33946043 https://pubmed.ncbi.nlm.nih.gov/33721060 https://pubmed.ncbi.nlm.nih.gov/33608495 https://pubmed.ncbi.nlm.nih.gov/33437202 https://pubmed.ncbi.nlm.nih.gov/33173994 https://pubmed.ncbi.nlm.nih.gov/33004423 https://pubmed.ncbi.nlm.nih.gov/32756109 https://pubmed.ncbi.nlm.nih.gov/32744910 https://pubmed.ncbi.nlm.nih.gov/32401635 https://pubmed.ncbi.nlm.nih.go…	https://pubmed.ncbi.nlm.nih.gov/34395507 https://pubmed.ncbi.nlm.nih.gov/34296309 https://pubmed.ncbi.nlm.nih.gov/34239701 https://pubmed.ncbi.nlm.nih.gov/34178642 https://pubmed.ncbi.nlm.nih.gov/33993566 https://pubmed.ncbi.nlm.nih.gov/33946043 https://pubmed.ncbi.nlm.nih.gov/33910471 https://pubmed.ncbi.nlm.nih.gov/33870405 https://pubmed.ncbi.nlm.nih.gov/33834005 https://pubmed.ncbi.nlm.nih.go…
ADGRG6	0.521098	0.00170017	adhesion G protein-coupled receptor G6	This gene, which is upregulated in human umbilical vein endothelial cells, encodes a G protein-coupled receptor. Variations in this gene can affect a person's stature. Multiple transcript variants encoding different proteins have been found for this gene. [provided by RefSeq, Mar 2009]	https://www.ensembl.org/Homo_sapiens/Gene/ExpressionAtlas?g=ENSG00000112414	http://www.ensembl.org/id/ENSG00000112414	https://www.ncbi.nlm.nih.gov/gene?term=(ADGRG6[Gene Name]) AND Homo sapiens[Organism]	https://pubmed.ncbi.nlm.nih.gov/34165809 https://pubmed.ncbi.nlm.nih.gov/33629464 https://pubmed.ncbi.nlm.nih.gov/33248691 https://pubmed.ncbi.nlm.nih.gov/33179741 https://pubmed.ncbi.nlm.nih.gov/32337710 https://pubmed.ncbi.nlm.nih.gov/32219165 https://pubmed.ncbi.nlm.nih.gov/32024818 https://pubmed.ncbi.nlm.nih.gov/31924782 https://pubmed.ncbi.nlm.nih.gov/31652254 https://pubmed.ncbi.nlm.nih.go…	https://pubmed.ncbi.nlm.nih.gov/34318745 https://pubmed.ncbi.nlm.nih.gov/34165809 https://pubmed.ncbi.nlm.nih.gov/33859671 https://pubmed.ncbi.nlm.nih.gov/33820833 https://pubmed.ncbi.nlm.nih.gov/33767977 https://pubmed.ncbi.nlm.nih.gov/33735533 https://pubmed.ncbi.nlm.nih.gov/33629464 https://pubmed.ncbi.nlm.nih.gov/33481951 https://pubmed.ncbi.nlm.nih.gov/33248691 https://pubmed.ncbi.nlm.nih.go…
ITIH5	-0.637061	0.00171619	inter-alpha-trypsin inhibitor heavy chain 5	This gene encodes a heavy chain component of one of the inter-alpha-trypsin inhibitor (ITI) family members. ITI proteins are involved in extracellular matrix stabilization and in the prevention of tumor metastasis. They are also structurally related plasma serine protease inhibitors and are composed of a light chain and varying numbers of heavy chains. This family member is thought to function as…	https://www.ensembl.org/Homo_sapiens/Gene/ExpressionAtlas?g=ENSG00000123243	http://www.ensembl.org/id/ENSG00000123243	https://www.ncbi.nlm.nih.gov/gene?term=(ITIH5[Gene Name]) AND Homo sapiens[Organism]	https://pubmed.ncbi.nlm.nih.gov/33024269 https://pubmed.ncbi.nlm.nih.gov/32799206 https://pubmed.ncbi.nlm.nih.gov/32046186 https://pubmed.ncbi.nlm.nih.gov/31887566 https://pubmed.ncbi.nlm.nih.gov/30206710 https://pubmed.ncbi.nlm.nih.gov/29626357 https://pubmed.ncbi.nlm.nih.gov/29150847 https://pubmed.ncbi.nlm.nih.gov/28940371 https://pubmed.ncbi.nlm.nih.gov/28289921 https://pubmed.ncbi.nlm.nih.go…	https://pubmed.ncbi.nlm.nih.gov/34446696 https://pubmed.ncbi.nlm.nih.gov/33935281 https://pubmed.ncbi.nlm.nih.gov/33924987 https://pubmed.ncbi.nlm.nih.gov/33923324 https://pubmed.ncbi.nlm.nih.gov/33024269 https://pubmed.ncbi.nlm.nih.gov/32799206 https://pubmed.ncbi.nlm.nih.gov/32046186 https://pubmed.ncbi.nlm.nih.gov/31887566 https://pubmed.ncbi.nlm.nih.gov/31741713 https://pubmed.ncbi.nlm.nih.go…
PTTG1	0.531386	0.00188986	PTTG1 regulator of sister chromatid separation, securin	The encoded protein is a homolog of yeast securin proteins, which prevent separins from promoting sister chromatid separation. It is an anaphase-promoting complex (APC) substrate that associates with a separin until activation of the APC. The gene product has transforming activity in vitro and tumorigenic activity in vivo, and the gene is highly expressed in various tumors. The gene product conta…	https://www.ensembl.org/Homo_sapiens/Gene/ExpressionAtlas?g=ENSG00000164611	http://www.ensembl.org/id/ENSG00000164611	https://www.ncbi.nlm.nih.gov/gene?term=(PTTG1[Gene Name]) AND Homo sapiens[Organism]	https://pubmed.ncbi.nlm.nih.gov/34530829 https://pubmed.ncbi.nlm.nih.gov/34463328 https://pubmed.ncbi.nlm.nih.gov/33984357 https://pubmed.ncbi.nlm.nih.gov/33881746 https://pubmed.ncbi.nlm.nih.gov/33845847 https://pubmed.ncbi.nlm.nih.gov/33752310 https://pubmed.ncbi.nlm.nih.gov/33743960 https://pubmed.ncbi.nlm.nih.gov/33688500 https://pubmed.ncbi.nlm.nih.gov/33624604 https://pubmed.ncbi.nlm.nih.go…	https://pubmed.ncbi.nlm.nih.gov/34539726 https://pubmed.ncbi.nlm.nih.gov/34539658 https://pubmed.ncbi.nlm.nih.gov/34530829 https://pubmed.ncbi.nlm.nih.gov/34497666 https://pubmed.ncbi.nlm.nih.gov/34488675 https://pubmed.ncbi.nlm.nih.gov/34463328 https://pubmed.ncbi.nlm.nih.gov/34400144 https://pubmed.ncbi.nlm.nih.gov/34298381 https://pubmed.ncbi.nlm.nih.gov/34296320 https://pubmed.ncbi.nlm.nih.go…
H3C6	0.568203	0.00192822	H3 clustered histone 1	Histones are basic nuclear proteins that are responsible for the nucleosome structure of the chromosomal fiber in eukaryotes. This structure consists of approximately 146 bp of DNA wrapped around a nucleosome, an octamer composed of pairs of each of the four core histones (H2A, H2B, H3, and H4). The chromatin fiber is further compacted through the interaction of a linker histone, H1, with the DNA…	https://www.ensembl.org/Homo_sapiens/Gene/ExpressionAtlas?g=ENSG00000274750	http://www.ensembl.org/id/ENSG00000274750	https://www.ncbi.nlm.nih.gov/gene?term=(H3C6[Gene Name]) AND Homo sapiens[Organism]		https://pubmed.ncbi.nlm.nih.gov/34116986 https://pubmed.ncbi.nlm.nih.gov/3614215
KLF9	-0.642341	0.00196488	Kruppel like factor 9	The protein encoded by this gene is a transcription factor that binds to GC box elements located in the promoter. Binding of the encoded protein to a single GC box inhibits mRNA expression while binding to tandemly repeated GC box elements activates transcription. [provided by RefSeq, Jul 2008]	https://www.ensembl.org/Homo_sapiens/Gene/ExpressionAtlas?g=ENSG00000119138	http://www.ensembl.org/id/ENSG00000119138	https://www.ncbi.nlm.nih.gov/gene?term=(KLF9[Gene Name]) AND Homo sapiens[Organism]	https://pubmed.ncbi.nlm.nih.gov/33547545 https://pubmed.ncbi.nlm.nih.gov/33477333 https://pubmed.ncbi.nlm.nih.gov/33227311 https://pubmed.ncbi.nlm.nih.gov/33184061 https://pubmed.ncbi.nlm.nih.gov/32945534 https://pubmed.ncbi.nlm.nih.gov/32911017 https://pubmed.ncbi.nlm.nih.gov/32651405 https://pubmed.ncbi.nlm.nih.gov/32633365 https://pubmed.ncbi.nlm.nih.gov/32596959 https://pubmed.ncbi.nlm.nih.go…	https://pubmed.ncbi.nlm.nih.gov/34484211 https://pubmed.ncbi.nlm.nih.gov/34438874 https://pubmed.ncbi.nlm.nih.gov/34363722 https://pubmed.ncbi.nlm.nih.gov/34354866 https://pubmed.ncbi.nlm.nih.gov/34339537 https://pubmed.ncbi.nlm.nih.gov/34323598 https://pubmed.ncbi.nlm.nih.gov/34311651 https://pubmed.ncbi.nlm.nih.gov/34278459 https://pubmed.ncbi.nlm.nih.gov/34265306 https://pubmed.ncbi.nlm.nih.go…
COLEC12	-0.586845	0.0021241	collectin subfamily member 12	This gene encodes a member of the C-lectin family, proteins that possess collagen-like sequences and carbohydrate recognition domains. This protein is a scavenger receptor that displays several functions associated with host defense. It can bind to carbohydrate antigens on microorganisms, facilitating their recognition and removal. It also mediates the recognition, internalization, and degradatio…	https://www.ensembl.org/Homo_sapiens/Gene/ExpressionAtlas?g=ENSG00000158270	http://www.ensembl.org/id/ENSG00000158270	https://www.ncbi.nlm.nih.gov/gene?term=(COLEC12[Gene Name]) AND Homo sapiens[Organism]	https://pubmed.ncbi.nlm.nih.gov/34260887 https://pubmed.ncbi.nlm.nih.gov/32822099 https://pubmed.ncbi.nlm.nih.gov/32595650 https://pubmed.ncbi.nlm.nih.gov/31482100 https://pubmed.ncbi.nlm.nih.gov/31344978 https://pubmed.ncbi.nlm.nih.gov/29629573 https://pubmed.ncbi.nlm.nih.gov/29491476 https://pubmed.ncbi.nlm.nih.gov/29425774 https://pubmed.ncbi.nlm.nih.gov/29050765 https://pubmed.ncbi.nlm.nih.go…	https://pubmed.ncbi.nlm.nih.gov/34260887 https://pubmed.ncbi.nlm.nih.gov/34203011 https://pubmed.ncbi.nlm.nih.gov/33946676 https://pubmed.ncbi.nlm.nih.gov/32822099 https://pubmed.ncbi.nlm.nih.gov/32595650 https://pubmed.ncbi.nlm.nih.gov/31482100 https://pubmed.ncbi.nlm.nih.gov/31344978 https://pubmed.ncbi.nlm.nih.gov/29629573 https://pubmed.ncbi.nlm.nih.gov/29491476 https://pubmed.ncbi.nlm.nih.go…
LBH	-0.78673	0.00228178	LBH regulator of WNT signaling pathway		https://www.ensembl.org/Homo_sapiens/Gene/ExpressionAtlas?g=ENSG00000213626	http://www.ensembl.org/id/ENSG00000213626	https://www.ncbi.nlm.nih.gov/gene?term=(LBH[Gene Name]) AND Homo sapiens[Organism]	https://pubmed.ncbi.nlm.nih.gov/34500458 https://pubmed.ncbi.nlm.nih.gov/34445087 https://pubmed.ncbi.nlm.nih.gov/34372942 https://pubmed.ncbi.nlm.nih.gov/34361800 https://pubmed.ncbi.nlm.nih.gov/34361715 https://pubmed.ncbi.nlm.nih.gov/34110682 https://pubmed.ncbi.nlm.nih.gov/34019097 https://pubmed.ncbi.nlm.nih.gov/33956529 https://pubmed.ncbi.nlm.nih.gov/33913242 https://pubmed.ncbi.nlm.nih.go…	https://pubmed.ncbi.nlm.nih.gov/34521434 https://pubmed.ncbi.nlm.nih.gov/34519436 https://pubmed.ncbi.nlm.nih.gov/34510159 https://pubmed.ncbi.nlm.nih.gov/34502271 https://pubmed.ncbi.nlm.nih.gov/34500982 https://pubmed.ncbi.nlm.nih.gov/34500887 https://pubmed.ncbi.nlm.nih.gov/34500458 https://pubmed.ncbi.nlm.nih.gov/34482495 https://pubmed.ncbi.nlm.nih.gov/34465759 https://pubmed.ncbi.nlm.nih.go…
SNRPC	0.595533	0.00235771	heterogeneous nuclear ribonucleoprotein C	This gene belongs to the subfamily of ubiquitously expressed heterogeneous nuclear ribonucleoproteins (hnRNPs). The hnRNPs are RNA binding proteins and they complex with heterogeneous nuclear RNA (hnRNA). These proteins are associated with pre-mRNAs in the nucleus and appear to influence pre-mRNA processing and other aspects of mRNA metabolism and transport. While all of the hnRNPs are present in…	https://www.ensembl.org/Homo_sapiens/Gene/ExpressionAtlas?g=ENSG00000124562	http://www.ensembl.org/id/ENSG00000124562	https://www.ncbi.nlm.nih.gov/gene?term=(SNRPC[Gene Name]) AND Homo sapiens[Organism]	https://pubmed.ncbi.nlm.nih.gov/34389000 https://pubmed.ncbi.nlm.nih.gov/31899518 https://pubmed.ncbi.nlm.nih.gov/30677029 https://pubmed.ncbi.nlm.nih.gov/30529940 https://pubmed.ncbi.nlm.nih.gov/29070082 https://pubmed.ncbi.nlm.nih.gov/25897024 https://pubmed.ncbi.nlm.nih.gov/20722023 https://pubmed.ncbi.nlm.nih.gov/15312772 https://pubmed.ncbi.nlm.nih.gov/11673470 https://pubmed.ncbi.nlm.nih.go…	https://pubmed.ncbi.nlm.nih.gov/34389000 https://pubmed.ncbi.nlm.nih.gov/33934562 https://pubmed.ncbi.nlm.nih.gov/31899518 https://pubmed.ncbi.nlm.nih.gov/30677029 https://pubmed.ncbi.nlm.nih.gov/30529940 https://pubmed.ncbi.nlm.nih.gov/29070082 https://pubmed.ncbi.nlm.nih.gov/25897024 https://pubmed.ncbi.nlm.nih.gov/20722023 https://pubmed.ncbi.nlm.nih.gov/17049898 https://pubmed.ncbi.nlm.nih.go…
PIK3IP1	-0.772878	0.00239793	phosphoinositide-3-kinase interacting protein 1		https://www.ensembl.org/Homo_sapiens/Gene/ExpressionAtlas?g=ENSG00000100100	http://www.ensembl.org/id/ENSG00000100100	https://www.ncbi.nlm.nih.gov/gene?term=(PIK3IP1[Gene Name]) AND Homo sapiens[Organism]	https://pubmed.ncbi.nlm.nih.gov/34197623 https://pubmed.ncbi.nlm.nih.gov/33082912 https://pubmed.ncbi.nlm.nih.gov/33024547 https://pubmed.ncbi.nlm.nih.gov/32887751 https://pubmed.ncbi.nlm.nih.gov/31350312 https://pubmed.ncbi.nlm.nih.gov/30845171 https://pubmed.ncbi.nlm.nih.gov/30679758 https://pubmed.ncbi.nlm.nih.gov/30429249 https://pubmed.ncbi.nlm.nih.gov/29592892 https://pubmed.ncbi.nlm.nih.go…	https://pubmed.ncbi.nlm.nih.gov/34197623 https://pubmed.ncbi.nlm.nih.gov/33786422 https://pubmed.ncbi.nlm.nih.gov/33082912 https://pubmed.ncbi.nlm.nih.gov/33024547 https://pubmed.ncbi.nlm.nih.gov/32887751 https://pubmed.ncbi.nlm.nih.gov/32201518 https://pubmed.ncbi.nlm.nih.gov/31900384 https://pubmed.ncbi.nlm.nih.gov/31663199 https://pubmed.ncbi.nlm.nih.gov/31350312 https://pubmed.ncbi.nlm.nih.go…
FBXO32	-0.848554	0.00239793	F-box protein 32	This gene encodes a member of the F-box protein family which is characterized by an approximately 40 amino acid motif, the F-box. The F-box proteins constitute one of the four subunits of the ubiquitin protein ligase complex called SCFs (SKP1-cullin-F-box), which function in phosphorylation-dependent ubiquitination. The F-box proteins are divided into 3 classes: Fbws containing WD-40 domains, Fbl…	https://www.ensembl.org/Homo_sapiens/Gene/ExpressionAtlas?g=ENSG00000156804	http://www.ensembl.org/id/ENSG00000156804	https://www.ncbi.nlm.nih.gov/gene?term=(FBXO32[Gene Name]) AND Homo sapiens[Organism]	https://pubmed.ncbi.nlm.nih.gov/33394230 https://pubmed.ncbi.nlm.nih.gov/33249280 https://pubmed.ncbi.nlm.nih.gov/33182325 https://pubmed.ncbi.nlm.nih.gov/32843684 https://pubmed.ncbi.nlm.nih.gov/32806711 https://pubmed.ncbi.nlm.nih.gov/32764136 https://pubmed.ncbi.nlm.nih.gov/32735910 https://pubmed.ncbi.nlm.nih.gov/32708666 https://pubmed.ncbi.nlm.nih.gov/32673681 https://pubmed.ncbi.nlm.nih.go…	https://pubmed.ncbi.nlm.nih.gov/34426497 https://pubmed.ncbi.nlm.nih.gov/34334194 https://pubmed.ncbi.nlm.nih.gov/34272480 https://pubmed.ncbi.nlm.nih.gov/34197655 https://pubmed.ncbi.nlm.nih.gov/34172008 https://pubmed.ncbi.nlm.nih.gov/34116237 https://pubmed.ncbi.nlm.nih.gov/33976737 https://pubmed.ncbi.nlm.nih.gov/33935685 https://pubmed.ncbi.nlm.nih.gov/33933147 https://pubmed.ncbi.nlm.nih.go…
CDK1	0.592816	0.00243049	cyclin dependent kinase 1	The protein encoded by this gene is a member of the Ser/Thr protein kinase family. This protein is a catalytic subunit of the highly conserved protein kinase complex known as M-phase promoting factor (MPF), which is essential for G1/S and G2/M phase transitions of eukaryotic cell cycle. Mitotic cyclins stably associate with this protein and function as regulatory subunits. The kinase activity of …	https://www.ensembl.org/Homo_sapiens/Gene/ExpressionAtlas?g=ENSG00000170312	http://www.ensembl.org/id/ENSG00000170312	https://www.ncbi.nlm.nih.gov/gene?term=(CDK1[Gene Name]) AND Homo sapiens[Organism]	https://pubmed.ncbi.nlm.nih.gov/34446056 https://pubmed.ncbi.nlm.nih.gov/34445496 https://pubmed.ncbi.nlm.nih.gov/34423108 https://pubmed.ncbi.nlm.nih.gov/34397869 https://pubmed.ncbi.nlm.nih.gov/34368899 https://pubmed.ncbi.nlm.nih.gov/34362496 https://pubmed.ncbi.nlm.nih.gov/34362492 https://pubmed.ncbi.nlm.nih.gov/34361615 https://pubmed.ncbi.nlm.nih.gov/34356619 https://pubmed.ncbi.nlm.nih.go…	https://pubmed.ncbi.nlm.nih.gov/34543640 https://pubmed.ncbi.nlm.nih.gov/34539841 https://pubmed.ncbi.nlm.nih.gov/34539726 https://pubmed.ncbi.nlm.nih.gov/34539651 https://pubmed.ncbi.nlm.nih.gov/34534577 https://pubmed.ncbi.nlm.nih.gov/34533293 https://pubmed.ncbi.nlm.nih.gov/34532284 https://pubmed.ncbi.nlm.nih.gov/34530507 https://pubmed.ncbi.nlm.nih.gov/34527589 https://pubmed.ncbi.nlm.nih.go…
H2BC7	0.709643	0.00246954	H2B clustered histone 8	Histones are basic nuclear proteins that are responsible for the nucleosome structure of the chromosomal fiber in eukaryotes. Nucleosomes consist of approximately 146 bp of DNA wrapped around a histone octamer composed of pairs of each of the four core histones (H2A, H2B, H3, and H4). The chromatin fiber is further compacted through the interaction of a linker histone, H1, with the DNA between th…	https://www.ensembl.org/Homo_sapiens/Gene/ExpressionAtlas?g=ENSG00000277224	http://www.ensembl.org/id/ENSG00000277224	https://www.ncbi.nlm.nih.gov/gene?term=(H2BC7[Gene Name]) AND Homo sapiens[Organism]
CENPI	0.53829	0.00304436	centromere protein I	This gene encodes a centromere protein that is a component of the CENPA-NAC (nucleosome-associated) complex. This complex is critical for accurate chromosome alignment and segregation and it ensures proper mitotic progression. This protein regulates the recruitment of kinetochore-associated proteins that are required to generate the spindle checkpoint signal. The product of this gene is involved …	https://www.ensembl.org/Homo_sapiens/Gene/ExpressionAtlas?g=ENSG00000102384	http://www.ensembl.org/id/ENSG00000102384	https://www.ncbi.nlm.nih.gov/gene?term=(CENPI[Gene Name]) AND Homo sapiens[Organism]	https://pubmed.ncbi.nlm.nih.gov/31912435 https://pubmed.ncbi.nlm.nih.gov/31456134 https://pubmed.ncbi.nlm.nih.gov/30445992 https://pubmed.ncbi.nlm.nih.gov/29976630 https://pubmed.ncbi.nlm.nih.gov/29936263 https://pubmed.ncbi.nlm.nih.gov/29509805 https://pubmed.ncbi.nlm.nih.gov/27923621 https://pubmed.ncbi.nlm.nih.gov/26527398 https://pubmed.ncbi.nlm.nih.gov/25525168 https://pubmed.ncbi.nlm.nih.go…	https://pubmed.ncbi.nlm.nih.gov/34039076 https://pubmed.ncbi.nlm.nih.gov/33841571 https://pubmed.ncbi.nlm.nih.gov/33563475 https://pubmed.ncbi.nlm.nih.gov/31912435 https://pubmed.ncbi.nlm.nih.gov/31456134 https://pubmed.ncbi.nlm.nih.gov/30445992 https://pubmed.ncbi.nlm.nih.gov/29976630 https://pubmed.ncbi.nlm.nih.gov/29936263 https://pubmed.ncbi.nlm.nih.gov/29509805 https://pubmed.ncbi.nlm.nih.go…
H3C12	0.677184	0.00337244	H3 clustered histone 1	Histones are basic nuclear proteins that are responsible for the nucleosome structure of the chromosomal fiber in eukaryotes. This structure consists of approximately 146 bp of DNA wrapped around a nucleosome, an octamer composed of pairs of each of the four core histones (H2A, H2B, H3, and H4). The chromatin fiber is further compacted through the interaction of a linker histone, H1, with the DNA…	https://www.ensembl.org/Homo_sapiens/Gene/ExpressionAtlas?g=ENSG00000197153	http://www.ensembl.org/id/ENSG00000197153	https://www.ncbi.nlm.nih.gov/gene?term=(H3C12[Gene Name]) AND Homo sapiens[Organism]
H4C13	1.13024	0.00353341	H4 clustered histone 1	Histones are basic nuclear proteins that are responsible for the nucleosome structure of the chromosomal fiber in eukaryotes. Two molecules of each of the four core histones (H2A, H2B, H3, and H4) form an octamer, around which approximately 146 bp of DNA is wrapped in repeating units, called nucleosomes. The linker histone, H1, interacts with linker DNA between nucleosomes and functions in the co…	https://www.ensembl.org/Homo_sapiens/Gene/ExpressionAtlas?g=ENSG00000275126	http://www.ensembl.org/id/ENSG00000275126	https://www.ncbi.nlm.nih.gov/gene?term=(H4C13[Gene Name]) AND Homo sapiens[Organism]
H2BC6	0.6531	0.00356815	H2B clustered histone 8	Histones are basic nuclear proteins that are responsible for the nucleosome structure of the chromosomal fiber in eukaryotes. Nucleosomes consist of approximately 146 bp of DNA wrapped around a histone octamer composed of pairs of each of the four core histones (H2A, H2B, H3, and H4). The chromatin fiber is further compacted through the interaction of a linker histone, H1, with the DNA between th…	https://www.ensembl.org/Homo_sapiens/Gene/ExpressionAtlas?g=ENSG00000274290	http://www.ensembl.org/id/ENSG00000274290	https://www.ncbi.nlm.nih.gov/gene?term=(H2BC6[Gene Name]) AND Homo sapiens[Organism]
MT-ND3	1.43975	0.0038664	NADH dehydrogenase subunit 3		https://www.ensembl.org/Homo_sapiens/Gene/ExpressionAtlas?g=ENSG00000198840	http://www.ensembl.org/id/ENSG00000198840	https://www.ncbi.nlm.nih.gov/gene?term=(MT-ND3[Gene Name]) AND Homo sapiens[Organism]	https://pubmed.ncbi.nlm.nih.gov/34120353 https://pubmed.ncbi.nlm.nih.gov/34065857 https://pubmed.ncbi.nlm.nih.gov/32396277 https://pubmed.ncbi.nlm.nih.gov/32371897 https://pubmed.ncbi.nlm.nih.gov/32348839 https://pubmed.ncbi.nlm.nih.gov/31996177 https://pubmed.ncbi.nlm.nih.gov/31358833 https://pubmed.ncbi.nlm.nih.gov/31178082 https://pubmed.ncbi.nlm.nih.gov/31029642 https://pubmed.ncbi.nlm.nih.go…	https://pubmed.ncbi.nlm.nih.gov/34120353 https://pubmed.ncbi.nlm.nih.gov/34065857 https://pubmed.ncbi.nlm.nih.gov/34060999 https://pubmed.ncbi.nlm.nih.gov/34003589 https://pubmed.ncbi.nlm.nih.gov/33732874 https://pubmed.ncbi.nlm.nih.gov/20301353 https://pubmed.ncbi.nlm.nih.gov/32396277 https://pubmed.ncbi.nlm.nih.gov/32371897 https://pubmed.ncbi.nlm.nih.gov/32348839 https://pubmed.ncbi.nlm.nih.go…
SNED1	-0.58013	0.00389416	sushi, nidogen and EGF like domains 1		https://www.ensembl.org/Homo_sapiens/Gene/ExpressionAtlas?g=ENSG00000162804	http://www.ensembl.org/id/ENSG00000162804	https://www.ncbi.nlm.nih.gov/gene?term=(SNED1[Gene Name]) AND Homo sapiens[Organism]	https://pubmed.ncbi.nlm.nih.gov/33724335 https://pubmed.ncbi.nlm.nih.gov/33012048 https://pubmed.ncbi.nlm.nih.gov/31460783 https://pubmed.ncbi.nlm.nih.gov/29084944 https://pubmed.ncbi.nlm.nih.gov/27757173 https://pubmed.ncbi.nlm.nih.gov/24618895 https://pubmed.ncbi.nlm.nih.gov/23446043	https://pubmed.ncbi.nlm.nih.gov/33724335 https://pubmed.ncbi.nlm.nih.gov/33064826 https://pubmed.ncbi.nlm.nih.gov/33012048 https://pubmed.ncbi.nlm.nih.gov/31460783 https://pubmed.ncbi.nlm.nih.gov/30409788 https://pubmed.ncbi.nlm.nih.gov/29084944 https://pubmed.ncbi.nlm.nih.gov/27757173 https://pubmed.ncbi.nlm.nih.gov/24618895 https://pubmed.ncbi.nlm.nih.gov/23446043
EID3	-0.686829	0.00399149	EP300 interacting inhibitor of differentiation 3		https://www.ensembl.org/Homo_sapiens/Gene/ExpressionAtlas?g=ENSG00000255150	http://www.ensembl.org/id/ENSG00000255150	https://www.ncbi.nlm.nih.gov/gene?term=(EID3[Gene Name]) AND Homo sapiens[Organism]	https://pubmed.ncbi.nlm.nih.gov/30114644 https://pubmed.ncbi.nlm.nih.gov/28074931 https://pubmed.ncbi.nlm.nih.gov/27166395 https://pubmed.ncbi.nlm.nih.gov/24441198 https://pubmed.ncbi.nlm.nih.gov/23720823 https://pubmed.ncbi.nlm.nih.gov/22536443 https://pubmed.ncbi.nlm.nih.gov/15987788 https://pubmed.ncbi.nlm.nih.gov/15731042	https://pubmed.ncbi.nlm.nih.gov/33668931 https://pubmed.ncbi.nlm.nih.gov/33204664 https://pubmed.ncbi.nlm.nih.gov/32509069 https://pubmed.ncbi.nlm.nih.gov/30114644 https://pubmed.ncbi.nlm.nih.gov/29290942 https://pubmed.ncbi.nlm.nih.gov/28074931 https://pubmed.ncbi.nlm.nih.gov/27166395 https://pubmed.ncbi.nlm.nih.gov/24441198 https://pubmed.ncbi.nlm.nih.gov/23720823 https://pubmed.ncbi.nlm.nih.go…
H3C1	0.679283	0.00399284	H3 clustered histone 1	Histones are basic nuclear proteins that are responsible for the nucleosome structure of the chromosomal fiber in eukaryotes. This structure consists of approximately 146 bp of DNA wrapped around a nucleosome, an octamer composed of pairs of each of the four core histones (H2A, H2B, H3, and H4). The chromatin fiber is further compacted through the interaction of a linker histone, H1, with the DNA…	https://www.ensembl.org/Homo_sapiens/Gene/ExpressionAtlas?g=ENSG00000275714	http://www.ensembl.org/id/ENSG00000275714	https://www.ncbi.nlm.nih.gov/gene?term=(H3C1[Gene Name]) AND Homo sapiens[Organism]	https://pubmed.ncbi.nlm.nih.gov/33301959	https://pubmed.ncbi.nlm.nih.gov/33301959
H2BC3	1.05379	0.00399284	H2B clustered histone 3	Histones are basic nuclear proteins that are responsible for the nucleosome structure of the chromosomal fiber in eukaryotes. Nucleosomes consist of approximately 146 bp of DNA wrapped around a histone octamer composed of pairs of each of the four core histones (H2A, H2B, H3, and H4). The chromatin fiber is further compacted through the interaction of a linker histone, H1, with the DNA between th…	https://www.ensembl.org/Homo_sapiens/Gene/ExpressionAtlas?g=ENSG00000276410	http://www.ensembl.org/id/ENSG00000276410	https://www.ncbi.nlm.nih.gov/gene?term=(H2BC3[Gene Name]) AND Homo sapiens[Organism]
SGO2	0.570607	0.00424629	shugoshin 2		https://www.ensembl.org/Homo_sapiens/Gene/ExpressionAtlas?g=ENSG00000163535	http://www.ensembl.org/id/ENSG00000163535	https://www.ncbi.nlm.nih.gov/gene?term=(SGO2[Gene Name]) AND Homo sapiens[Organism]	https://pubmed.ncbi.nlm.nih.gov/33859719 https://pubmed.ncbi.nlm.nih.gov/32973131 https://pubmed.ncbi.nlm.nih.gov/32322060 https://pubmed.ncbi.nlm.nih.gov/32275843 https://pubmed.ncbi.nlm.nih.gov/31527146 https://pubmed.ncbi.nlm.nih.gov/31227592 https://pubmed.ncbi.nlm.nih.gov/30829571 https://pubmed.ncbi.nlm.nih.gov/29196723 https://pubmed.ncbi.nlm.nih.gov/27629923 https://pubmed.ncbi.nlm.nih.go…	https://pubmed.ncbi.nlm.nih.gov/34545296 https://pubmed.ncbi.nlm.nih.gov/34535705 https://pubmed.ncbi.nlm.nih.gov/34395431 https://pubmed.ncbi.nlm.nih.gov/34200261 https://pubmed.ncbi.nlm.nih.gov/33995974 https://pubmed.ncbi.nlm.nih.gov/33859719 https://pubmed.ncbi.nlm.nih.gov/33778011 https://pubmed.ncbi.nlm.nih.gov/33134315 https://pubmed.ncbi.nlm.nih.gov/32973131 https://pubmed.ncbi.nlm.nih.go…
H4C1	1.26256	0.00431574	H4 clustered histone 1	Histones are basic nuclear proteins that are responsible for the nucleosome structure of the chromosomal fiber in eukaryotes. Two molecules of each of the four core histones (H2A, H2B, H3, and H4) form an octamer, around which approximately 146 bp of DNA is wrapped in repeating units, called nucleosomes. The linker histone, H1, interacts with linker DNA between nucleosomes and functions in the co…	https://www.ensembl.org/Homo_sapiens/Gene/ExpressionAtlas?g=ENSG00000278637	http://www.ensembl.org/id/ENSG00000278637	https://www.ncbi.nlm.nih.gov/gene?term=(H4C1[Gene Name]) AND Homo sapiens[Organism]		https://pubmed.ncbi.nlm.nih.gov/33530621
H3C11	0.609654	0.00462265	H3 clustered histone 1	Histones are basic nuclear proteins that are responsible for the nucleosome structure of the chromosomal fiber in eukaryotes. This structure consists of approximately 146 bp of DNA wrapped around a nucleosome, an octamer composed of pairs of each of the four core histones (H2A, H2B, H3, and H4). The chromatin fiber is further compacted through the interaction of a linker histone, H1, with the DNA…	https://www.ensembl.org/Homo_sapiens/Gene/ExpressionAtlas?g=ENSG00000275379	http://www.ensembl.org/id/ENSG00000275379	https://www.ncbi.nlm.nih.gov/gene?term=(H3C11[Gene Name]) AND Homo sapiens[Organism]
KIF18A	0.543696	0.00489197	kinesin family member 18A	KIF18A is a member of the kinesin superfamily of microtubule-associated molecular motors (see MIM 148760) that use hydrolysis of ATP to produce force and movement along microtubules (Luboshits and Benayahu, 2005 [PubMed 15878648]).[supplied by OMIM, Aug 2008]	https://www.ensembl.org/Homo_sapiens/Gene/ExpressionAtlas?g=ENSG00000121621	http://www.ensembl.org/id/ENSG00000121621	https://www.ncbi.nlm.nih.gov/gene?term=(KIF18A[Gene Name]) AND Homo sapiens[Organism]	https://pubmed.ncbi.nlm.nih.gov/34135330 https://pubmed.ncbi.nlm.nih.gov/33872988 https://pubmed.ncbi.nlm.nih.gov/33829064 https://pubmed.ncbi.nlm.nih.gov/33619254 https://pubmed.ncbi.nlm.nih.gov/33505028 https://pubmed.ncbi.nlm.nih.gov/33505027 https://pubmed.ncbi.nlm.nih.gov/33204718 https://pubmed.ncbi.nlm.nih.gov/33111935 https://pubmed.ncbi.nlm.nih.gov/33066779 https://pubmed.ncbi.nlm.nih.go…	https://pubmed.ncbi.nlm.nih.gov/34515734 https://pubmed.ncbi.nlm.nih.gov/34178686 https://pubmed.ncbi.nlm.nih.gov/34135330 https://pubmed.ncbi.nlm.nih.gov/34058197 https://pubmed.ncbi.nlm.nih.gov/34055211 https://pubmed.ncbi.nlm.nih.gov/34027049 https://pubmed.ncbi.nlm.nih.gov/33995974 https://pubmed.ncbi.nlm.nih.gov/33872988 https://pubmed.ncbi.nlm.nih.gov/33829064 https://pubmed.ncbi.nlm.nih.go…
STEAP1	1.19296	0.00489947	STEAP family member 1	This gene is predominantly expressed in prostate tissue, and is found to be upregulated in multiple cancer cell lines. The gene product is predicted to be a six-transmembrane protein, and was shown to be a cell surface antigen significantly expressed at cell-cell junctions. [provided by RefSeq, Jul 2008]	https://www.ensembl.org/Homo_sapiens/Gene/ExpressionAtlas?g=ENSG00000164647	http://www.ensembl.org/id/ENSG00000164647	https://www.ncbi.nlm.nih.gov/gene?term=(STEAP1[Gene Name]) AND Homo sapiens[Organism]	https://pubmed.ncbi.nlm.nih.gov/34059939 https://pubmed.ncbi.nlm.nih.gov/33596073 https://pubmed.ncbi.nlm.nih.gov/33596065 https://pubmed.ncbi.nlm.nih.gov/33557050 https://pubmed.ncbi.nlm.nih.gov/33128353 https://pubmed.ncbi.nlm.nih.gov/32802887 https://pubmed.ncbi.nlm.nih.gov/32610710 https://pubmed.ncbi.nlm.nih.gov/32515474 https://pubmed.ncbi.nlm.nih.gov/32409586 https://pubmed.ncbi.nlm.nih.go…	https://pubmed.ncbi.nlm.nih.gov/34527572 https://pubmed.ncbi.nlm.nih.gov/34497115 https://pubmed.ncbi.nlm.nih.gov/34358202 https://pubmed.ncbi.nlm.nih.gov/34335918 https://pubmed.ncbi.nlm.nih.gov/34181381 https://pubmed.ncbi.nlm.nih.gov/34073779 https://pubmed.ncbi.nlm.nih.gov/34059939 https://pubmed.ncbi.nlm.nih.gov/33884106 https://pubmed.ncbi.nlm.nih.gov/33790946 https://pubmed.ncbi.nlm.nih.go…
H4C9	0.764385	0.00501484	H4 clustered histone 1	Histones are basic nuclear proteins that are responsible for the nucleosome structure of the chromosomal fiber in eukaryotes. Two molecules of each of the four core histones (H2A, H2B, H3, and H4) form an octamer, around which approximately 146 bp of DNA is wrapped in repeating units, called nucleosomes. The linker histone, H1, interacts with linker DNA between nucleosomes and functions in the co…	https://www.ensembl.org/Homo_sapiens/Gene/ExpressionAtlas?g=ENSG00000276180	http://www.ensembl.org/id/ENSG00000276180	https://www.ncbi.nlm.nih.gov/gene?term=(H4C9[Gene Name]) AND Homo sapiens[Organism]
HNRNPH3	0.53108	0.00519102	heterogeneous nuclear ribonucleoprotein H3	This gene belongs to the subfamily of ubiquitously expressed heterogeneous nuclear ribonucleoproteins (hnRNPs). The hnRNPs are RNA binding proteins and they complex with heterogeneous nuclear RNA (hnRNA). These proteins are associated with pre-mRNAs in the nucleus and appear to influence pre-mRNA processing and other aspects of mRNA metabolism and transport. While all of the hnRNPs are present in…	https://www.ensembl.org/Homo_sapiens/Gene/ExpressionAtlas?g=ENSG00000096746	http://www.ensembl.org/id/ENSG00000096746	https://www.ncbi.nlm.nih.gov/gene?term=(HNRNPH3[Gene Name]) AND Homo sapiens[Organism]	https://pubmed.ncbi.nlm.nih.gov/32039631 https://pubmed.ncbi.nlm.nih.gov/30946933 https://pubmed.ncbi.nlm.nih.gov/20943442	https://pubmed.ncbi.nlm.nih.gov/34484222 https://pubmed.ncbi.nlm.nih.gov/33682722 https://pubmed.ncbi.nlm.nih.gov/32039631 https://pubmed.ncbi.nlm.nih.gov/31844595 https://pubmed.ncbi.nlm.nih.gov/31433528 https://pubmed.ncbi.nlm.nih.gov/30946933 https://pubmed.ncbi.nlm.nih.gov/30210700 https://pubmed.ncbi.nlm.nih.gov/28100513 https://pubmed.ncbi.nlm.nih.gov/20943442
TMEM119	-0.740789	0.00522762	transmembrane protein 119		https://www.ensembl.org/Homo_sapiens/Gene/ExpressionAtlas?g=ENSG00000183160	http://www.ensembl.org/id/ENSG00000183160	https://www.ncbi.nlm.nih.gov/gene?term=(TMEM119[Gene Name]) AND Homo sapiens[Organism]	https://pubmed.ncbi.nlm.nih.gov/33811399 https://pubmed.ncbi.nlm.nih.gov/33731124 https://pubmed.ncbi.nlm.nih.gov/33649184 https://pubmed.ncbi.nlm.nih.gov/33578421 https://pubmed.ncbi.nlm.nih.gov/33375205 https://pubmed.ncbi.nlm.nih.gov/33213476 https://pubmed.ncbi.nlm.nih.gov/33096385 https://pubmed.ncbi.nlm.nih.gov/32917850 https://pubmed.ncbi.nlm.nih.gov/32891154 https://pubmed.ncbi.nlm.nih.go…	https://pubmed.ncbi.nlm.nih.gov/34434898 https://pubmed.ncbi.nlm.nih.gov/34399779 https://pubmed.ncbi.nlm.nih.gov/34334123 https://pubmed.ncbi.nlm.nih.gov/34326766 https://pubmed.ncbi.nlm.nih.gov/34311763 https://pubmed.ncbi.nlm.nih.gov/34302861 https://pubmed.ncbi.nlm.nih.gov/34286275 https://pubmed.ncbi.nlm.nih.gov/34281379 https://pubmed.ncbi.nlm.nih.gov/34207086 https://pubmed.ncbi.nlm.nih.go…
MT-RNR1	2.80908	0.00591879	s-rRNA		https://www.ensembl.org/Homo_sapiens/Gene/ExpressionAtlas?g=ENSG00000211459	http://www.ensembl.org/id/ENSG00000211459	https://www.ncbi.nlm.nih.gov/gene?term=(MT-RNR1[Gene Name]) AND Homo sapiens[Organism]	https://pubmed.ncbi.nlm.nih.gov/34161886 https://pubmed.ncbi.nlm.nih.gov/33498721 https://pubmed.ncbi.nlm.nih.gov/33105617 https://pubmed.ncbi.nlm.nih.gov/33095980 https://pubmed.ncbi.nlm.nih.gov/32991883 https://pubmed.ncbi.nlm.nih.gov/32871514 https://pubmed.ncbi.nlm.nih.gov/32867169 https://pubmed.ncbi.nlm.nih.gov/32820508 https://pubmed.ncbi.nlm.nih.gov/32776825 https://pubmed.ncbi.nlm.nih.go…	https://pubmed.ncbi.nlm.nih.gov/34533568 https://pubmed.ncbi.nlm.nih.gov/34325055 https://pubmed.ncbi.nlm.nih.gov/34276761 https://pubmed.ncbi.nlm.nih.gov/34257060 https://pubmed.ncbi.nlm.nih.gov/34253906 https://pubmed.ncbi.nlm.nih.gov/34161886 https://pubmed.ncbi.nlm.nih.gov/34154485 https://pubmed.ncbi.nlm.nih.gov/34032273 https://pubmed.ncbi.nlm.nih.gov/33985546 https://pubmed.ncbi.nlm.nih.go…
GAS1	-0.652718	0.00628291	growth arrest specific 1	Growth arrest-specific 1 plays a role in growth suppression. GAS1 blocks entry to S phase and prevents cycling of normal and transformed cells. Gas1 is a putative tumor suppressor gene. [provided by RefSeq, Jul 2008]	https://www.ensembl.org/Homo_sapiens/Gene/ExpressionAtlas?g=ENSG00000180447	http://www.ensembl.org/id/ENSG00000180447	https://www.ncbi.nlm.nih.gov/gene?term=(GAS1[Gene Name]) AND Homo sapiens[Organism]	https://pubmed.ncbi.nlm.nih.gov/33499877 https://pubmed.ncbi.nlm.nih.gov/33407577 https://pubmed.ncbi.nlm.nih.gov/33397428 https://pubmed.ncbi.nlm.nih.gov/33060130 https://pubmed.ncbi.nlm.nih.gov/33038332 https://pubmed.ncbi.nlm.nih.gov/33028094 https://pubmed.ncbi.nlm.nih.gov/32555404 https://pubmed.ncbi.nlm.nih.gov/32462292 https://pubmed.ncbi.nlm.nih.gov/32436607 https://pubmed.ncbi.nlm.nih.go…	https://pubmed.ncbi.nlm.nih.gov/34491884 https://pubmed.ncbi.nlm.nih.gov/34455959 https://pubmed.ncbi.nlm.nih.gov/34388214 https://pubmed.ncbi.nlm.nih.gov/34383971 https://pubmed.ncbi.nlm.nih.gov/34314677 https://pubmed.ncbi.nlm.nih.gov/34295335 https://pubmed.ncbi.nlm.nih.gov/34224331 https://pubmed.ncbi.nlm.nih.gov/34135398 https://pubmed.ncbi.nlm.nih.gov/33990633 https://pubmed.ncbi.nlm.nih.go…
TFPI2	0.591589	0.00664222	tissue factor pathway inhibitor 2	This gene encodes a member of the Kunitz-type serine proteinase inhibitor family. The protein can inhibit a variety of serine proteases including factor VIIa/tissue factor, factor Xa, plasmin, trypsin, chymotryspin and plasma kallikrein. This gene has been identified as a tumor suppressor gene in several types of cancer. Alternative splicing results in multiple transcript variants. [provided by R…	https://www.ensembl.org/Homo_sapiens/Gene/ExpressionAtlas?g=ENSG00000105825	http://www.ensembl.org/id/ENSG00000105825	https://www.ncbi.nlm.nih.gov/gene?term=(TFPI2[Gene Name]) AND Homo sapiens[Organism]	https://pubmed.ncbi.nlm.nih.gov/34009487 https://pubmed.ncbi.nlm.nih.gov/33381488 https://pubmed.ncbi.nlm.nih.gov/33288564 https://pubmed.ncbi.nlm.nih.gov/32559232 https://pubmed.ncbi.nlm.nih.gov/32406600 https://pubmed.ncbi.nlm.nih.gov/32386317 https://pubmed.ncbi.nlm.nih.gov/32248980 https://pubmed.ncbi.nlm.nih.gov/32248791 https://pubmed.ncbi.nlm.nih.gov/32196834 https://pubmed.ncbi.nlm.nih.go…	https://pubmed.ncbi.nlm.nih.gov/34482353 https://pubmed.ncbi.nlm.nih.gov/34364219 https://pubmed.ncbi.nlm.nih.gov/34249699 https://pubmed.ncbi.nlm.nih.gov/34150667 https://pubmed.ncbi.nlm.nih.gov/34092617 https://pubmed.ncbi.nlm.nih.gov/34009487 https://pubmed.ncbi.nlm.nih.gov/33994313 https://pubmed.ncbi.nlm.nih.gov/33958894 https://pubmed.ncbi.nlm.nih.gov/33819864 https://pubmed.ncbi.nlm.nih.go…
CENPL	0.676022	0.00714592	centromere protein L	CENPL is a subunit of a CENPH (MIM 605607)-CENPI (MIM 300065)-associated centromeric complex that targets CENPA (MIM 117139) to centromeres and is required for proper kinetochore function and mitotic progression (Okada et al., 2006) [PubMed 16622420].[supplied by OMIM, Mar 2008]	https://www.ensembl.org/Homo_sapiens/Gene/ExpressionAtlas?g=ENSG00000120334	http://www.ensembl.org/id/ENSG00000120334	https://www.ncbi.nlm.nih.gov/gene?term=(CENPL[Gene Name]) AND Homo sapiens[Organism]	https://pubmed.ncbi.nlm.nih.gov/29509805 https://pubmed.ncbi.nlm.nih.gov/27416976 https://pubmed.ncbi.nlm.nih.gov/26698661 https://pubmed.ncbi.nlm.nih.gov/24402816 https://pubmed.ncbi.nlm.nih.gov/24311370 https://pubmed.ncbi.nlm.nih.gov/22399803 https://pubmed.ncbi.nlm.nih.gov/21548129	https://pubmed.ncbi.nlm.nih.gov/34457090 https://pubmed.ncbi.nlm.nih.gov/34341433 https://pubmed.ncbi.nlm.nih.gov/34012666 https://pubmed.ncbi.nlm.nih.gov/33062452 https://pubmed.ncbi.nlm.nih.gov/29509805 https://pubmed.ncbi.nlm.nih.gov/27416976 https://pubmed.ncbi.nlm.nih.gov/26698661 https://pubmed.ncbi.nlm.nih.gov/24402816 https://pubmed.ncbi.nlm.nih.gov/24311370 https://pubmed.ncbi.nlm.nih.go…
NDC80	0.523636	0.00753111	NDC80 kinetochore complex component	This gene encodes a component of the NDC80 kinetochore complex. The encoded protein consists of an N-terminal microtubule binding domain and a C-terminal coiled-coiled domain that interacts with other components of the complex. This protein functions to organize and stabilize microtubule-kinetochore interactions and is required for proper chromosome segregation. [provided by RefSeq, Oct 2011]	https://www.ensembl.org/Homo_sapiens/Gene/ExpressionAtlas?g=ENSG00000080986	http://www.ensembl.org/id/ENSG00000080986	https://www.ncbi.nlm.nih.gov/gene?term=(NDC80[Gene Name]) AND Homo sapiens[Organism]	https://pubmed.ncbi.nlm.nih.gov/33745061 https://pubmed.ncbi.nlm.nih.gov/33721060 https://pubmed.ncbi.nlm.nih.gov/33688500 https://pubmed.ncbi.nlm.nih.gov/33608495 https://pubmed.ncbi.nlm.nih.gov/33493131 https://pubmed.ncbi.nlm.nih.gov/33408271 https://pubmed.ncbi.nlm.nih.gov/33217867 https://pubmed.ncbi.nlm.nih.gov/33173433 https://pubmed.ncbi.nlm.nih.gov/33136891 https://pubmed.ncbi.nlm.nih.go…	https://pubmed.ncbi.nlm.nih.gov/34419962 https://pubmed.ncbi.nlm.nih.gov/34306192 https://pubmed.ncbi.nlm.nih.gov/34296309 https://pubmed.ncbi.nlm.nih.gov/34253236 https://pubmed.ncbi.nlm.nih.gov/34182903 https://pubmed.ncbi.nlm.nih.gov/34180136 https://pubmed.ncbi.nlm.nih.gov/34033659 https://pubmed.ncbi.nlm.nih.gov/33995482 https://pubmed.ncbi.nlm.nih.gov/33993566 https://pubmed.ncbi.nlm.nih.go…
DEPDC1	0.533793	0.00755538	DEP domain containing 1		https://www.ensembl.org/Homo_sapiens/Gene/ExpressionAtlas?g=ENSG00000024526	http://www.ensembl.org/id/ENSG00000024526	https://www.ncbi.nlm.nih.gov/gene?term=(DEPDC1[Gene Name]) AND Homo sapiens[Organism]	https://pubmed.ncbi.nlm.nih.gov/34210956 https://pubmed.ncbi.nlm.nih.gov/34172056 https://pubmed.ncbi.nlm.nih.gov/33287763 https://pubmed.ncbi.nlm.nih.gov/33021072 https://pubmed.ncbi.nlm.nih.gov/32825956 https://pubmed.ncbi.nlm.nih.gov/32791150 https://pubmed.ncbi.nlm.nih.gov/32500232 https://pubmed.ncbi.nlm.nih.gov/32396871 https://pubmed.ncbi.nlm.nih.gov/32228488 https://pubmed.ncbi.nlm.nih.go…	https://pubmed.ncbi.nlm.nih.gov/34539726 https://pubmed.ncbi.nlm.nih.gov/34268303 https://pubmed.ncbi.nlm.nih.gov/34249715 https://pubmed.ncbi.nlm.nih.gov/34210956 https://pubmed.ncbi.nlm.nih.gov/34172056 https://pubmed.ncbi.nlm.nih.gov/34134185 https://pubmed.ncbi.nlm.nih.gov/34093635 https://pubmed.ncbi.nlm.nih.gov/33613919 https://pubmed.ncbi.nlm.nih.gov/33491970 https://pubmed.ncbi.nlm.nih.go…
ATP5F1C	0.540496	0.00755538	ATP synthase F1 subunit gamma	This gene encodes a subunit of mitochondrial ATP synthase. Mitochondrial ATP synthase catalyzes ATP synthesis, utilizing an electrochemical gradient of protons across the inner membrane during oxidative phosphorylation. ATP synthase is composed of two linked multi-subunit complexes: the soluble catalytic core, F1, and the membrane-spanning component, Fo, comprising the proton channel. The catalyt…	https://www.ensembl.org/Homo_sapiens/Gene/ExpressionAtlas?g=ENSG00000165629	http://www.ensembl.org/id/ENSG00000165629	https://www.ncbi.nlm.nih.gov/gene?term=(ATP5F1C[Gene Name]) AND Homo sapiens[Organism]		https://pubmed.ncbi.nlm.nih.gov/33986463
H2BC10	1.0002	0.00756745	H2B clustered histone 8	Histones are basic nuclear proteins that are responsible for the nucleosome structure of the chromosomal fiber in eukaryotes. Nucleosomes consist of approximately 146 bp of DNA wrapped around a histone octamer composed of pairs of each of the four core histones (H2A, H2B, H3, and H4). The chromatin fiber is further compacted through the interaction of a linker histone, H1, with the DNA between th…	https://www.ensembl.org/Homo_sapiens/Gene/ExpressionAtlas?g=ENSG00000278588	http://www.ensembl.org/id/ENSG00000278588	https://www.ncbi.nlm.nih.gov/gene?term=(H2BC10[Gene Name]) AND Homo sapiens[Organism]
ADAMTS10	-0.815044	0.00774346	ADAM metallopeptidase with thrombospondin type 1 motif 10	This gene belongs to the ADAMTS (a disintegrin and metalloproteinase domain with thrombospondin type-1 motifs) family of zinc-dependent proteases. ADAMTS proteases are complex secreted enzymes containing a prometalloprotease domain of the reprolysin type attached to an ancillary domain with a highly conserved structure that includes at least one thrombospondin type 1 repeat. They have been demons…	https://www.ensembl.org/Homo_sapiens/Gene/ExpressionAtlas?g=ENSG00000142303	http://www.ensembl.org/id/ENSG00000142303	https://www.ncbi.nlm.nih.gov/gene?term=(ADAMTS10[Gene Name]) AND Homo sapiens[Organism]	https://pubmed.ncbi.nlm.nih.gov/34402566 https://pubmed.ncbi.nlm.nih.gov/34057920 https://pubmed.ncbi.nlm.nih.gov/32880985 https://pubmed.ncbi.nlm.nih.gov/32730638 https://pubmed.ncbi.nlm.nih.gov/32290605 https://pubmed.ncbi.nlm.nih.gov/31726086 https://pubmed.ncbi.nlm.nih.gov/30833571 https://pubmed.ncbi.nlm.nih.gov/30201140 https://pubmed.ncbi.nlm.nih.gov/29885460 https://pubmed.ncbi.nlm.nih.go…	https://pubmed.ncbi.nlm.nih.gov/34424262 https://pubmed.ncbi.nlm.nih.gov/34402566 https://pubmed.ncbi.nlm.nih.gov/34085750 https://pubmed.ncbi.nlm.nih.gov/34057920 https://pubmed.ncbi.nlm.nih.gov/33958902 https://pubmed.ncbi.nlm.nih.gov/20301293 https://pubmed.ncbi.nlm.nih.gov/32880985 https://pubmed.ncbi.nlm.nih.gov/32875613 https://pubmed.ncbi.nlm.nih.gov/32730638 https://pubmed.ncbi.nlm.nih.go…
LRRC32	-0.934633	0.00821568	leucine rich repeat containing 32	This gene encodes a type I membrane protein which contains 20 leucine-rich repeats. Alterations in the chromosomal region 11q13-11q14 are involved in several pathologies. [provided by RefSeq, Jul 2008]	https://www.ensembl.org/Homo_sapiens/Gene/ExpressionAtlas?g=ENSG00000137507	http://www.ensembl.org/id/ENSG00000137507	https://www.ncbi.nlm.nih.gov/gene?term=(LRRC32[Gene Name]) AND Homo sapiens[Organism]	https://pubmed.ncbi.nlm.nih.gov/33253093 https://pubmed.ncbi.nlm.nih.gov/33203838 https://pubmed.ncbi.nlm.nih.gov/32917858 https://pubmed.ncbi.nlm.nih.gov/32499651 https://pubmed.ncbi.nlm.nih.gov/32410220 https://pubmed.ncbi.nlm.nih.gov/32375042 https://pubmed.ncbi.nlm.nih.gov/31915300 https://pubmed.ncbi.nlm.nih.gov/31879265 https://pubmed.ncbi.nlm.nih.gov/31812328 https://pubmed.ncbi.nlm.nih.go…	https://pubmed.ncbi.nlm.nih.gov/34059789 https://pubmed.ncbi.nlm.nih.gov/33637563 https://pubmed.ncbi.nlm.nih.gov/33380925 https://pubmed.ncbi.nlm.nih.gov/33274951 https://pubmed.ncbi.nlm.nih.gov/33253093 https://pubmed.ncbi.nlm.nih.gov/33203838 https://pubmed.ncbi.nlm.nih.gov/33155413 https://pubmed.ncbi.nlm.nih.gov/32923897 https://pubmed.ncbi.nlm.nih.gov/32917858 https://pubmed.ncbi.nlm.nih.go…
GSN-AS1	-0.572953	0.00850496	GSN antisense RNA 1		https://www.ensembl.org/Homo_sapiens/Gene/ExpressionAtlas?g=ENSG00000235865	http://www.ensembl.org/id/ENSG00000235865	https://www.ncbi.nlm.nih.gov/gene?term=(GSN-AS1[Gene Name]) AND Homo sapiens[Organism]		https://pubmed.ncbi.nlm.nih.gov/34440306 https://pubmed.ncbi.nlm.nih.gov/27895496
CKS2	0.81625	0.00863402	CDC28 protein kinase regulatory subunit 2	CKS2 protein binds to the catalytic subunit of the cyclin dependent kinases and is essential for their biological function. The CKS2 mRNA is found to be expressed in different patterns through the cell cycle in HeLa cells, which reflects specialized role for the encoded protein. [provided by RefSeq, Jul 2008]	https://www.ensembl.org/Homo_sapiens/Gene/ExpressionAtlas?g=ENSG00000123975	http://www.ensembl.org/id/ENSG00000123975	https://www.ncbi.nlm.nih.gov/gene?term=(CKS2[Gene Name]) AND Homo sapiens[Organism]	https://pubmed.ncbi.nlm.nih.gov/34475094 https://pubmed.ncbi.nlm.nih.gov/33959662 https://pubmed.ncbi.nlm.nih.gov/33669244 https://pubmed.ncbi.nlm.nih.gov/33667214 https://pubmed.ncbi.nlm.nih.gov/33390802 https://pubmed.ncbi.nlm.nih.gov/33370338 https://pubmed.ncbi.nlm.nih.gov/33107644 https://pubmed.ncbi.nlm.nih.gov/33066779 https://pubmed.ncbi.nlm.nih.gov/32426838 https://pubmed.ncbi.nlm.nih.go…	https://pubmed.ncbi.nlm.nih.gov/34494924 https://pubmed.ncbi.nlm.nih.gov/34475094 https://pubmed.ncbi.nlm.nih.gov/34333494 https://pubmed.ncbi.nlm.nih.gov/34249670 https://pubmed.ncbi.nlm.nih.gov/34049200 https://pubmed.ncbi.nlm.nih.gov/33959662 https://pubmed.ncbi.nlm.nih.gov/33850863 https://pubmed.ncbi.nlm.nih.gov/33848306 https://pubmed.ncbi.nlm.nih.gov/33735665 https://pubmed.ncbi.nlm.nih.go…
NR2F1	-0.54383	0.00867355	nuclear receptor subfamily 2 group F member 1	The protein encoded by this gene is a nuclear hormone receptor and transcriptional regulator. The encoded protein acts as a homodimer and binds to 5'-AGGTCA-3' repeats. Defects in this gene are a cause of Bosch-Boonstra optic atrophy syndrome (BBOAS). [provided by RefSeq, Apr 2014]	https://www.ensembl.org/Homo_sapiens/Gene/ExpressionAtlas?g=ENSG00000175745	http://www.ensembl.org/id/ENSG00000175745	https://www.ncbi.nlm.nih.gov/gene?term=(NR2F1[Gene Name]) AND Homo sapiens[Organism]	https://pubmed.ncbi.nlm.nih.gov/34475402 https://pubmed.ncbi.nlm.nih.gov/34128858 https://pubmed.ncbi.nlm.nih.gov/33661352 https://pubmed.ncbi.nlm.nih.gov/33378023 https://pubmed.ncbi.nlm.nih.gov/33261601 https://pubmed.ncbi.nlm.nih.gov/32945459 https://pubmed.ncbi.nlm.nih.gov/32784268 https://pubmed.ncbi.nlm.nih.gov/32712214 https://pubmed.ncbi.nlm.nih.gov/32548873 https://pubmed.ncbi.nlm.nih.go…	https://pubmed.ncbi.nlm.nih.gov/34490046 https://pubmed.ncbi.nlm.nih.gov/34475402 https://pubmed.ncbi.nlm.nih.gov/34466801 https://pubmed.ncbi.nlm.nih.gov/34414701 https://pubmed.ncbi.nlm.nih.gov/34408977 https://pubmed.ncbi.nlm.nih.gov/34408227 https://pubmed.ncbi.nlm.nih.gov/34335755 https://pubmed.ncbi.nlm.nih.gov/34225363 https://pubmed.ncbi.nlm.nih.gov/34128858 https://pubmed.ncbi.nlm.nih.go…
C4orf46	0.631778	0.00876158	chromosome 4 open reading frame 46	This gene encodes a small, conserved protein of unknown function that is expressed in a variety of tissues. There are pseudogenes for this gene on chromosomes 6, 8, 16, and X. Alternative splicing results in multiple transcript variants. [provided by RefSeq, Feb 2013]	https://www.ensembl.org/Homo_sapiens/Gene/ExpressionAtlas?g=ENSG00000205208	http://www.ensembl.org/id/ENSG00000205208	https://www.ncbi.nlm.nih.gov/gene?term=(C4orf46[Gene Name]) AND Homo sapiens[Organism]	https://pubmed.ncbi.nlm.nih.gov/25059753	https://pubmed.ncbi.nlm.nih.gov/34076717 https://pubmed.ncbi.nlm.nih.gov/25059753
LINC02593	-0.702909	0.00886923	long intergenic non-protein coding RNA 2593		https://www.ensembl.org/Homo_sapiens/Gene/ExpressionAtlas?g=ENSG00000223764	http://www.ensembl.org/id/ENSG00000223764	https://www.ncbi.nlm.nih.gov/gene?term=(LINC02593[Gene Name]) AND Homo sapiens[Organism]
LMCD1	-0.521373	0.00887333	LIM and cysteine rich domains 1	This gene encodes a member of the LIM-domain family of zinc finger proteins. The encoded protein contains an N-terminal cysteine-rich domain and two C-terminal LIM domains. The presence of LIM domains suggests involvement in protein-protein interactions. The protein may act as a co-regulator of transcription along with other transcription factors. Alternate splicing results in multiple transcript…	https://www.ensembl.org/Homo_sapiens/Gene/ExpressionAtlas?g=ENSG00000071282	http://www.ensembl.org/id/ENSG00000071282	https://www.ncbi.nlm.nih.gov/gene?term=(LMCD1[Gene Name]) AND Homo sapiens[Organism]	https://pubmed.ncbi.nlm.nih.gov/32248969 https://pubmed.ncbi.nlm.nih.gov/32160773 https://pubmed.ncbi.nlm.nih.gov/31666122 https://pubmed.ncbi.nlm.nih.gov/31501411 https://pubmed.ncbi.nlm.nih.gov/31278071 https://pubmed.ncbi.nlm.nih.gov/31043075 https://pubmed.ncbi.nlm.nih.gov/30876691 https://pubmed.ncbi.nlm.nih.gov/29326163 https://pubmed.ncbi.nlm.nih.gov/29161666 https://pubmed.ncbi.nlm.nih.go…	https://pubmed.ncbi.nlm.nih.gov/34232945 https://pubmed.ncbi.nlm.nih.gov/33589589 https://pubmed.ncbi.nlm.nih.gov/33313253 https://pubmed.ncbi.nlm.nih.gov/32840323 https://pubmed.ncbi.nlm.nih.gov/32248969 https://pubmed.ncbi.nlm.nih.gov/32160773 https://pubmed.ncbi.nlm.nih.gov/31666122 https://pubmed.ncbi.nlm.nih.gov/31501411 https://pubmed.ncbi.nlm.nih.gov/31278071 https://pubmed.ncbi.nlm.nih.go…
PDCD5	0.757629	0.00979924	programmed cell death 5	This gene encodes a protein that is upregulated during apoptosis where it translocates rapidly from the cytoplasm to the nucleus. The encoded protein may be an important regulator of K(lysine) acetyltransferase 5 (a protein involved in transcription, DNA damage response and cell cycle control) by inhibiting its proteasome-dependent degradation. Pseudogenes have been identified on chromosomes 5 an…	https://www.ensembl.org/Homo_sapiens/Gene/ExpressionAtlas?g=ENSG00000105185	http://www.ensembl.org/id/ENSG00000105185	https://www.ncbi.nlm.nih.gov/gene?term=(PDCD5[Gene Name]) AND Homo sapiens[Organism]	https://pubmed.ncbi.nlm.nih.gov/34011956 https://pubmed.ncbi.nlm.nih.gov/33215428 https://pubmed.ncbi.nlm.nih.gov/32579550 https://pubmed.ncbi.nlm.nih.gov/32376574 https://pubmed.ncbi.nlm.nih.gov/32248621 https://pubmed.ncbi.nlm.nih.gov/31638427 https://pubmed.ncbi.nlm.nih.gov/31282065 https://pubmed.ncbi.nlm.nih.gov/31270039 https://pubmed.ncbi.nlm.nih.gov/31244936 https://pubmed.ncbi.nlm.nih.go…	https://pubmed.ncbi.nlm.nih.gov/34480939 https://pubmed.ncbi.nlm.nih.gov/34184653 https://pubmed.ncbi.nlm.nih.gov/34182925 https://pubmed.ncbi.nlm.nih.gov/34011956 https://pubmed.ncbi.nlm.nih.gov/33438379 https://pubmed.ncbi.nlm.nih.gov/33215428 https://pubmed.ncbi.nlm.nih.gov/32579550 https://pubmed.ncbi.nlm.nih.gov/32578164 https://pubmed.ncbi.nlm.nih.gov/32494163 https://pubmed.ncbi.nlm.nih.go…
H2BC17	0.97273	0.0100019	H2B clustered histone 17	Histones are basic nuclear proteins that are responsible for the nucleosome structure of the chromosomal fiber in eukaryotes. Two molecules of each of the four core histones (H2A, H2B, H3, and H4) form an octamer, around which approximately 146 bp of DNA is wrapped in repeating units, called nucleosomes. The linker histone, H1, interacts with linker DNA between nucleosomes and functions in the co…	https://www.ensembl.org/Homo_sapiens/Gene/ExpressionAtlas?g=ENSG00000274641	http://www.ensembl.org/id/ENSG00000274641	https://www.ncbi.nlm.nih.gov/gene?term=(H2BC17[Gene Name]) AND Homo sapiens[Organism]
C18orf54	0.687047	0.0110046	chromosome 18 open reading frame 54		https://www.ensembl.org/Homo_sapiens/Gene/ExpressionAtlas?g=ENSG00000166845	http://www.ensembl.org/id/ENSG00000166845	https://www.ncbi.nlm.nih.gov/gene?term=(C18orf54[Gene Name]) AND Homo sapiens[Organism]
SCARNA7	0.924746	0.0118206	small Cajal body-specific RNA 7		https://www.ensembl.org/Homo_sapiens/Gene/ExpressionAtlas?g=ENSG00000238741	http://www.ensembl.org/id/ENSG00000238741	https://www.ncbi.nlm.nih.gov/gene?term=(SCARNA7[Gene Name]) AND Homo sapiens[Organism]	https://pubmed.ncbi.nlm.nih.gov/31691525	https://pubmed.ncbi.nlm.nih.gov/31691525 https://pubmed.ncbi.nlm.nih.gov/28929106
PNPLA7	-0.918363	0.0120478	patatin like phospholipase domain containing 7	Human patatin-like phospholipases, such as PNPLA7, have been implicated in regulation of adipocyte differentiation and have been induced by metabolic stimuli (Wilson et al., 2006 [PubMed 16799181]).[supplied by OMIM, Jun 2008]	https://www.ensembl.org/Homo_sapiens/Gene/ExpressionAtlas?g=ENSG00000130653	http://www.ensembl.org/id/ENSG00000130653	https://www.ncbi.nlm.nih.gov/gene?term=(PNPLA7[Gene Name]) AND Homo sapiens[Organism]	https://pubmed.ncbi.nlm.nih.gov/32103509 https://pubmed.ncbi.nlm.nih.gov/29996846 https://pubmed.ncbi.nlm.nih.gov/29242640 https://pubmed.ncbi.nlm.nih.gov/25867316 https://pubmed.ncbi.nlm.nih.gov/25387709 https://pubmed.ncbi.nlm.nih.gov/23220002	https://pubmed.ncbi.nlm.nih.gov/34269122 https://pubmed.ncbi.nlm.nih.gov/32496000 https://pubmed.ncbi.nlm.nih.gov/32208367 https://pubmed.ncbi.nlm.nih.gov/32103509 https://pubmed.ncbi.nlm.nih.gov/29996846 https://pubmed.ncbi.nlm.nih.gov/29242640 https://pubmed.ncbi.nlm.nih.gov/28887301 https://pubmed.ncbi.nlm.nih.gov/27347198 https://pubmed.ncbi.nlm.nih.gov/25867316 https://pubmed.ncbi.nlm.nih.go…
PPFIA4	-0.583469	0.0120929	PTPRF interacting protein alpha 4	PPFIA4, or liprin-alpha-4, belongs to the liprin-alpha gene family. See liprin-alpha-1 (LIP1, or PPFIA1; MIM 611054) for background on liprins.[supplied by OMIM, Mar 2008]	https://www.ensembl.org/Homo_sapiens/Gene/ExpressionAtlas?g=ENSG00000143847	http://www.ensembl.org/id/ENSG00000143847	https://www.ncbi.nlm.nih.gov/gene?term=(PPFIA4[Gene Name]) AND Homo sapiens[Organism]	https://pubmed.ncbi.nlm.nih.gov/33172385 https://pubmed.ncbi.nlm.nih.gov/31922584 https://pubmed.ncbi.nlm.nih.gov/30842147 https://pubmed.ncbi.nlm.nih.gov/29187440 https://pubmed.ncbi.nlm.nih.gov/29131015 https://pubmed.ncbi.nlm.nih.gov/28460022 https://pubmed.ncbi.nlm.nih.gov/28416822 https://pubmed.ncbi.nlm.nih.gov/20599943 https://pubmed.ncbi.nlm.nih.gov/14612982 https://pubmed.ncbi.nlm.nih.go…	https://pubmed.ncbi.nlm.nih.gov/34488222 https://pubmed.ncbi.nlm.nih.gov/34095804 https://pubmed.ncbi.nlm.nih.gov/34094943 https://pubmed.ncbi.nlm.nih.gov/33981593 https://pubmed.ncbi.nlm.nih.gov/33954109 https://pubmed.ncbi.nlm.nih.gov/33172385 https://pubmed.ncbi.nlm.nih.gov/31922584 https://pubmed.ncbi.nlm.nih.gov/30842147 https://pubmed.ncbi.nlm.nih.gov/29187440 https://pubmed.ncbi.nlm.nih.go…
AC103718.1	1.377	0.0120929			https://www.ensembl.org/Homo_sapiens/Gene/ExpressionAtlas?g=ENSG00000285108	http://www.ensembl.org/id/ENSG00000285108	https://www.ncbi.nlm.nih.gov/gene?term=(AC103718.1[Gene Name]) AND Homo sapiens[Organism]
AC018638.1	-1.28476	0.0121311			https://www.ensembl.org/Homo_sapiens/Gene/ExpressionAtlas?g=ENSG00000229413	http://www.ensembl.org/id/ENSG00000229413	https://www.ncbi.nlm.nih.gov/gene?term=(AC018638.1[Gene Name]) AND Homo sapiens[Organism]
MT-ATP6	1.02864	0.0122521	ATP synthase F0 subunit 6		https://www.ensembl.org/Homo_sapiens/Gene/ExpressionAtlas?g=ENSG00000198899	http://www.ensembl.org/id/ENSG00000198899	https://www.ncbi.nlm.nih.gov/gene?term=(MT-ATP6[Gene Name]) AND Homo sapiens[Organism]	https://pubmed.ncbi.nlm.nih.gov/34080141 https://pubmed.ncbi.nlm.nih.gov/34064458 https://pubmed.ncbi.nlm.nih.gov/34002094 https://pubmed.ncbi.nlm.nih.gov/33629425 https://pubmed.ncbi.nlm.nih.gov/32931937 https://pubmed.ncbi.nlm.nih.gov/32858252 https://pubmed.ncbi.nlm.nih.gov/32686207 https://pubmed.ncbi.nlm.nih.gov/32609037 https://pubmed.ncbi.nlm.nih.gov/32602227 https://pubmed.ncbi.nlm.nih.go…	https://pubmed.ncbi.nlm.nih.gov/34490274 https://pubmed.ncbi.nlm.nih.gov/34418069 https://pubmed.ncbi.nlm.nih.gov/20301403 https://pubmed.ncbi.nlm.nih.gov/34257060 https://pubmed.ncbi.nlm.nih.gov/34176718 https://pubmed.ncbi.nlm.nih.gov/34080141 https://pubmed.ncbi.nlm.nih.gov/34064458 https://pubmed.ncbi.nlm.nih.gov/34045450 https://pubmed.ncbi.nlm.nih.gov/34037856 https://pubmed.ncbi.nlm.nih.go…
UBE2T	0.920232	0.0126636	ubiquitin conjugating enzyme E2 T	The protein encoded by this gene catalyzes the covalent attachment of ubiquitin to protein substrates. Defects in this gene have been associated with Fanconi anemia of complementation group T. Two transcript variants encoding different isoforms have been found for this gene. [provided by RefSeq, Jul 2015]	https://www.ensembl.org/Homo_sapiens/Gene/ExpressionAtlas?g=ENSG00000077152	http://www.ensembl.org/id/ENSG00000077152	https://www.ncbi.nlm.nih.gov/gene?term=(UBE2T[Gene Name]) AND Homo sapiens[Organism]	https://pubmed.ncbi.nlm.nih.gov/34461934 https://pubmed.ncbi.nlm.nih.gov/33686268 https://pubmed.ncbi.nlm.nih.gov/33658475 https://pubmed.ncbi.nlm.nih.gov/33370630 https://pubmed.ncbi.nlm.nih.gov/33351778 https://pubmed.ncbi.nlm.nih.gov/33323973 https://pubmed.ncbi.nlm.nih.gov/33180631 https://pubmed.ncbi.nlm.nih.gov/33087136 https://pubmed.ncbi.nlm.nih.gov/32796405 https://pubmed.ncbi.nlm.nih.go…	https://pubmed.ncbi.nlm.nih.gov/34461934 https://pubmed.ncbi.nlm.nih.gov/34457069 https://pubmed.ncbi.nlm.nih.gov/34434501 https://pubmed.ncbi.nlm.nih.gov/34330893 https://pubmed.ncbi.nlm.nih.gov/34257599 https://pubmed.ncbi.nlm.nih.gov/34137174 https://pubmed.ncbi.nlm.nih.gov/20301575 https://pubmed.ncbi.nlm.nih.gov/33937050 https://pubmed.ncbi.nlm.nih.gov/33934686 https://pubmed.ncbi.nlm.nih.go…
NOL11	0.618031	0.012946	nucleolar protein 11		https://www.ensembl.org/Homo_sapiens/Gene/ExpressionAtlas?g=ENSG00000130935	http://www.ensembl.org/id/ENSG00000130935	https://www.ncbi.nlm.nih.gov/gene?term=(NOL11[Gene Name]) AND Homo sapiens[Organism]	https://pubmed.ncbi.nlm.nih.gov/32479628 https://pubmed.ncbi.nlm.nih.gov/30362198 https://pubmed.ncbi.nlm.nih.gov/29881774 https://pubmed.ncbi.nlm.nih.gov/25756904 https://pubmed.ncbi.nlm.nih.gov/22916032	https://pubmed.ncbi.nlm.nih.gov/33274532 https://pubmed.ncbi.nlm.nih.gov/32479628 https://pubmed.ncbi.nlm.nih.gov/32400129 https://pubmed.ncbi.nlm.nih.gov/30362198 https://pubmed.ncbi.nlm.nih.gov/29881774 https://pubmed.ncbi.nlm.nih.gov/25756904 https://pubmed.ncbi.nlm.nih.gov/22916032
SERPINB2	0.54397	0.0137554	serpin family B member 2		https://www.ensembl.org/Homo_sapiens/Gene/ExpressionAtlas?g=ENSG00000197632	http://www.ensembl.org/id/ENSG00000197632	https://www.ncbi.nlm.nih.gov/gene?term=(SERPINB2[Gene Name]) AND Homo sapiens[Organism]	https://pubmed.ncbi.nlm.nih.gov/33876560 https://pubmed.ncbi.nlm.nih.gov/33387293 https://pubmed.ncbi.nlm.nih.gov/33293800 https://pubmed.ncbi.nlm.nih.gov/33057845 https://pubmed.ncbi.nlm.nih.gov/32780555 https://pubmed.ncbi.nlm.nih.gov/32770056 https://pubmed.ncbi.nlm.nih.gov/32404981 https://pubmed.ncbi.nlm.nih.gov/32056555 https://pubmed.ncbi.nlm.nih.gov/31927669 https://pubmed.ncbi.nlm.nih.go…	https://pubmed.ncbi.nlm.nih.gov/34515124 https://pubmed.ncbi.nlm.nih.gov/34502091 https://pubmed.ncbi.nlm.nih.gov/34494647 https://pubmed.ncbi.nlm.nih.gov/34279612 https://pubmed.ncbi.nlm.nih.gov/34142396 https://pubmed.ncbi.nlm.nih.gov/34106513 https://pubmed.ncbi.nlm.nih.gov/34095322 https://pubmed.ncbi.nlm.nih.gov/34075657 https://pubmed.ncbi.nlm.nih.gov/33876560 https://pubmed.ncbi.nlm.nih.go…
PTMA	0.621548	0.0138348	prothymosin alpha		https://www.ensembl.org/Homo_sapiens/Gene/ExpressionAtlas?g=ENSG00000187514	http://www.ensembl.org/id/ENSG00000187514	https://www.ncbi.nlm.nih.gov/gene?term=(PTMA[Gene Name]) AND Homo sapiens[Organism]	https://pubmed.ncbi.nlm.nih.gov/34062347 https://pubmed.ncbi.nlm.nih.gov/33398012 https://pubmed.ncbi.nlm.nih.gov/32816457 https://pubmed.ncbi.nlm.nih.gov/31873069 https://pubmed.ncbi.nlm.nih.gov/31697830 https://pubmed.ncbi.nlm.nih.gov/31196473 https://pubmed.ncbi.nlm.nih.gov/30719818 https://pubmed.ncbi.nlm.nih.gov/30669470 https://pubmed.ncbi.nlm.nih.gov/30461492 https://pubmed.ncbi.nlm.nih.go…	https://pubmed.ncbi.nlm.nih.gov/34527671 https://pubmed.ncbi.nlm.nih.gov/34433036 https://pubmed.ncbi.nlm.nih.gov/34401671 https://pubmed.ncbi.nlm.nih.gov/34344933 https://pubmed.ncbi.nlm.nih.gov/34260283 https://pubmed.ncbi.nlm.nih.gov/34191354 https://pubmed.ncbi.nlm.nih.gov/34062347 https://pubmed.ncbi.nlm.nih.gov/33881917 https://pubmed.ncbi.nlm.nih.gov/33872798 https://pubmed.ncbi.nlm.nih.go…
NOP58	0.520016	0.0143614	NOP58 ribonucleoprotein	The protein encoded by this gene is a core component of box C/D small nucleolar ribonucleoproteins. Some box C/D small nucleolar RNAs (snoRNAs), such as U3, U8, and U14, are dependent upon the encoded protein for their synthesis. This protein is SUMOylated, which is necessary for high affinity binding to snoRNAs. [provided by RefSeq, Nov 2015]	https://www.ensembl.org/Homo_sapiens/Gene/ExpressionAtlas?g=ENSG00000055044	http://www.ensembl.org/id/ENSG00000055044	https://www.ncbi.nlm.nih.gov/gene?term=(NOP58[Gene Name]) AND Homo sapiens[Organism]	https://pubmed.ncbi.nlm.nih.gov/34014550 https://pubmed.ncbi.nlm.nih.gov/33852194 https://pubmed.ncbi.nlm.nih.gov/33367824 https://pubmed.ncbi.nlm.nih.gov/32443980 https://pubmed.ncbi.nlm.nih.gov/32297938 https://pubmed.ncbi.nlm.nih.gov/32011831 https://pubmed.ncbi.nlm.nih.gov/31895625 https://pubmed.ncbi.nlm.nih.gov/31696213 https://pubmed.ncbi.nlm.nih.gov/31418071 https://pubmed.ncbi.nlm.nih.go…	https://pubmed.ncbi.nlm.nih.gov/34100419 https://pubmed.ncbi.nlm.nih.gov/34014550 https://pubmed.ncbi.nlm.nih.gov/33852194 https://pubmed.ncbi.nlm.nih.gov/33750838 https://pubmed.ncbi.nlm.nih.gov/33483369 https://pubmed.ncbi.nlm.nih.gov/33367824 https://pubmed.ncbi.nlm.nih.gov/32450515 https://pubmed.ncbi.nlm.nih.gov/32443980 https://pubmed.ncbi.nlm.nih.gov/32297938 https://pubmed.ncbi.nlm.nih.go…
GGT5	-0.51261	0.0145237	gamma-glutamyltransferase 5	This gene is a member of the gamma-glutamyl transpeptidase gene family, and some reports indicate that it is capable of cleaving the gamma-glutamyl moiety of glutathione. The protein encoded by this gene is synthesized as a single, catalytically-inactive polypeptide, that is processed post-transcriptionally to form a heavy and light subunit, with the catalytic activity contained within the small …	https://www.ensembl.org/Homo_sapiens/Gene/ExpressionAtlas?g=ENSG00000099998	http://www.ensembl.org/id/ENSG00000099998	https://www.ncbi.nlm.nih.gov/gene?term=(GGT5[Gene Name]) AND Homo sapiens[Organism]	https://pubmed.ncbi.nlm.nih.gov/34284774 https://pubmed.ncbi.nlm.nih.gov/33509101 https://pubmed.ncbi.nlm.nih.gov/32772211 https://pubmed.ncbi.nlm.nih.gov/32640421 https://pubmed.ncbi.nlm.nih.gov/32214344 https://pubmed.ncbi.nlm.nih.gov/30842656 https://pubmed.ncbi.nlm.nih.gov/30667533 https://pubmed.ncbi.nlm.nih.gov/29996846 https://pubmed.ncbi.nlm.nih.gov/27436590 https://pubmed.ncbi.nlm.nih.go…	https://pubmed.ncbi.nlm.nih.gov/34513707 https://pubmed.ncbi.nlm.nih.gov/34284774 https://pubmed.ncbi.nlm.nih.gov/34235071 https://pubmed.ncbi.nlm.nih.gov/34088745 https://pubmed.ncbi.nlm.nih.gov/33531979 https://pubmed.ncbi.nlm.nih.gov/33518352 https://pubmed.ncbi.nlm.nih.gov/33509101 https://pubmed.ncbi.nlm.nih.gov/33035959 https://pubmed.ncbi.nlm.nih.gov/32920549 https://pubmed.ncbi.nlm.nih.go…
AMIGO2	-0.853653	0.0151567	adhesion molecule with Ig like domain 2		https://www.ensembl.org/Homo_sapiens/Gene/ExpressionAtlas?g=ENSG00000139211	http://www.ensembl.org/id/ENSG00000139211	https://www.ncbi.nlm.nih.gov/gene?term=(AMIGO2[Gene Name]) AND Homo sapiens[Organism]	https://pubmed.ncbi.nlm.nih.gov/34137443 https://pubmed.ncbi.nlm.nih.gov/33761636 https://pubmed.ncbi.nlm.nih.gov/33530447 https://pubmed.ncbi.nlm.nih.gov/33524500 https://pubmed.ncbi.nlm.nih.gov/33288564 https://pubmed.ncbi.nlm.nih.gov/32869117 https://pubmed.ncbi.nlm.nih.gov/32117548 https://pubmed.ncbi.nlm.nih.gov/31074142 https://pubmed.ncbi.nlm.nih.gov/29182684 https://pubmed.ncbi.nlm.nih.go…	https://pubmed.ncbi.nlm.nih.gov/34307159 https://pubmed.ncbi.nlm.nih.gov/34296805 https://pubmed.ncbi.nlm.nih.gov/34265337 https://pubmed.ncbi.nlm.nih.gov/34218270 https://pubmed.ncbi.nlm.nih.gov/34137443 https://pubmed.ncbi.nlm.nih.gov/33908609 https://pubmed.ncbi.nlm.nih.gov/33761636 https://pubmed.ncbi.nlm.nih.gov/33732354 https://pubmed.ncbi.nlm.nih.gov/33530447 https://pubmed.ncbi.nlm.nih.go…
MT-ND2	0.711922	0.0155141	NADH dehydrogenase subunit 2		https://www.ensembl.org/Homo_sapiens/Gene/ExpressionAtlas?g=ENSG00000198763	http://www.ensembl.org/id/ENSG00000198763	https://www.ncbi.nlm.nih.gov/gene?term=(MT-ND2[Gene Name]) AND Homo sapiens[Organism]	https://pubmed.ncbi.nlm.nih.gov/32652230 https://pubmed.ncbi.nlm.nih.gov/32635923 https://pubmed.ncbi.nlm.nih.gov/32609037 https://pubmed.ncbi.nlm.nih.gov/31909898 https://pubmed.ncbi.nlm.nih.gov/31673122 https://pubmed.ncbi.nlm.nih.gov/31577800 https://pubmed.ncbi.nlm.nih.gov/31358833 https://pubmed.ncbi.nlm.nih.gov/31337008 https://pubmed.ncbi.nlm.nih.gov/31292494 https://pubmed.ncbi.nlm.nih.go…	https://pubmed.ncbi.nlm.nih.gov/34532157 https://pubmed.ncbi.nlm.nih.gov/34336093 https://pubmed.ncbi.nlm.nih.gov/34090257 https://pubmed.ncbi.nlm.nih.gov/20301353 https://pubmed.ncbi.nlm.nih.gov/33384855 https://pubmed.ncbi.nlm.nih.gov/33334792 https://pubmed.ncbi.nlm.nih.gov/32743805 https://pubmed.ncbi.nlm.nih.gov/32652230 https://pubmed.ncbi.nlm.nih.gov/32635923 https://pubmed.ncbi.nlm.nih.go…
ESM1	0.568538	0.0183592	endothelial cell specific molecule 1	This gene encodes a secreted protein which is mainly expressed in the endothelial cells in human lung and kidney tissues. The expression of this gene is regulated by cytokines, suggesting that it may play a role in endothelium-dependent pathological disorders. The transcript contains multiple polyadenylation and mRNA instability signals. Two transcript variants encoding different isoforms have be…	https://www.ensembl.org/Homo_sapiens/Gene/ExpressionAtlas?g=ENSG00000164283	http://www.ensembl.org/id/ENSG00000164283	https://www.ncbi.nlm.nih.gov/gene?term=(ESM1[Gene Name]) AND Homo sapiens[Organism]	https://pubmed.ncbi.nlm.nih.gov/33957951 https://pubmed.ncbi.nlm.nih.gov/33867440 https://pubmed.ncbi.nlm.nih.gov/33775901 https://pubmed.ncbi.nlm.nih.gov/33715456 https://pubmed.ncbi.nlm.nih.gov/33572952 https://pubmed.ncbi.nlm.nih.gov/33541396 https://pubmed.ncbi.nlm.nih.gov/33398666 https://pubmed.ncbi.nlm.nih.gov/33319462 https://pubmed.ncbi.nlm.nih.gov/33206778 https://pubmed.ncbi.nlm.nih.go…	https://pubmed.ncbi.nlm.nih.gov/34381164 https://pubmed.ncbi.nlm.nih.gov/34229994 https://pubmed.ncbi.nlm.nih.gov/34072157 https://pubmed.ncbi.nlm.nih.gov/33987231 https://pubmed.ncbi.nlm.nih.gov/33957951 https://pubmed.ncbi.nlm.nih.gov/33867440 https://pubmed.ncbi.nlm.nih.gov/33775901 https://pubmed.ncbi.nlm.nih.gov/33733508 https://pubmed.ncbi.nlm.nih.gov/33716265 https://pubmed.ncbi.nlm.nih.go…
H4C3	1.11572	0.0189509	H4 clustered histone 1	Histones are basic nuclear proteins that are responsible for the nucleosome structure of the chromosomal fiber in eukaryotes. Two molecules of each of the four core histones (H2A, H2B, H3, and H4) form an octamer, around which approximately 146 bp of DNA is wrapped in repeating units, called nucleosomes. The linker histone, H1, interacts with linker DNA between nucleosomes and functions in the co…	https://www.ensembl.org/Homo_sapiens/Gene/ExpressionAtlas?g=ENSG00000197061	http://www.ensembl.org/id/ENSG00000197061	https://www.ncbi.nlm.nih.gov/gene?term=(H4C3[Gene Name]) AND Homo sapiens[Organism]	https://pubmed.ncbi.nlm.nih.gov/1716440	https://pubmed.ncbi.nlm.nih.gov/9480787 https://pubmed.ncbi.nlm.nih.gov/1716440
SOX4	-0.508021	0.01931	SRY-box transcription factor 4	This intronless gene encodes a member of the SOX (SRY-related HMG-box) family of transcription factors involved in the regulation of embryonic development and in the determination of the cell fate. The encoded protein may act as a transcriptional regulator after forming a protein complex with other proteins, such as syndecan binding protein (syntenin). The protein may function in the apoptosis pa…	https://www.ensembl.org/Homo_sapiens/Gene/ExpressionAtlas?g=ENSG00000124766	http://www.ensembl.org/id/ENSG00000124766	https://www.ncbi.nlm.nih.gov/gene?term=(SOX4[Gene Name]) AND Homo sapiens[Organism]	https://pubmed.ncbi.nlm.nih.gov/34381138 https://pubmed.ncbi.nlm.nih.gov/34362391 https://pubmed.ncbi.nlm.nih.gov/34352411 https://pubmed.ncbi.nlm.nih.gov/34205270 https://pubmed.ncbi.nlm.nih.gov/34132117 https://pubmed.ncbi.nlm.nih.gov/34073089 https://pubmed.ncbi.nlm.nih.gov/34051020 https://pubmed.ncbi.nlm.nih.gov/34015763 https://pubmed.ncbi.nlm.nih.gov/34011046 https://pubmed.ncbi.nlm.nih.go…	https://pubmed.ncbi.nlm.nih.gov/34546569 https://pubmed.ncbi.nlm.nih.gov/34532282 https://pubmed.ncbi.nlm.nih.gov/34531686 https://pubmed.ncbi.nlm.nih.gov/34522721 https://pubmed.ncbi.nlm.nih.gov/34522103 https://pubmed.ncbi.nlm.nih.gov/34512726 https://pubmed.ncbi.nlm.nih.gov/34499308 https://pubmed.ncbi.nlm.nih.gov/34496348 https://pubmed.ncbi.nlm.nih.gov/34481979 https://pubmed.ncbi.nlm.nih.go…
SNRPD1	0.637683	0.0198232	small nuclear ribonucleoprotein D1 polypeptide	This gene encodes a small nuclear ribonucleoprotein that belongs to the SNRNP core protein family. The protein may act as a charged protein scaffold to promote SNRNP assembly or strengthen SNRNP-SNRNP interactions through nonspecific electrostatic contacts with RNA. Two transcript variants encoding different isoforms have been found for this gene. [provided by RefSeq, May 2014]	https://www.ensembl.org/Homo_sapiens/Gene/ExpressionAtlas?g=ENSG00000167088	http://www.ensembl.org/id/ENSG00000167088	https://www.ncbi.nlm.nih.gov/gene?term=(SNRPD1[Gene Name]) AND Homo sapiens[Organism]	https://pubmed.ncbi.nlm.nih.gov/34299277 https://pubmed.ncbi.nlm.nih.gov/32666642 https://pubmed.ncbi.nlm.nih.gov/32149105 https://pubmed.ncbi.nlm.nih.gov/31418071 https://pubmed.ncbi.nlm.nih.gov/28790444 https://pubmed.ncbi.nlm.nih.gov/28595116 https://pubmed.ncbi.nlm.nih.gov/27900999 https://pubmed.ncbi.nlm.nih.gov/24569877 https://pubmed.ncbi.nlm.nih.gov/24413165 https://pubmed.ncbi.nlm.nih.go…	https://pubmed.ncbi.nlm.nih.gov/34299277 https://pubmed.ncbi.nlm.nih.gov/33879154 https://pubmed.ncbi.nlm.nih.gov/32666642 https://pubmed.ncbi.nlm.nih.gov/32171250 https://pubmed.ncbi.nlm.nih.gov/32149105 https://pubmed.ncbi.nlm.nih.gov/31418071 https://pubmed.ncbi.nlm.nih.gov/28790444 https://pubmed.ncbi.nlm.nih.gov/28595116 https://pubmed.ncbi.nlm.nih.gov/27900999 https://pubmed.ncbi.nlm.nih.go…
ZC3H15	0.570616	0.0199828	zinc finger CCCH-type containing 15		https://www.ensembl.org/Homo_sapiens/Gene/ExpressionAtlas?g=ENSG00000065548	http://www.ensembl.org/id/ENSG00000065548	https://www.ncbi.nlm.nih.gov/gene?term=(ZC3H15[Gene Name]) AND Homo sapiens[Organism]	https://pubmed.ncbi.nlm.nih.gov/27191988 https://pubmed.ncbi.nlm.nih.gov/23624947	https://pubmed.ncbi.nlm.nih.gov/27191988 https://pubmed.ncbi.nlm.nih.gov/23624947 https://pubmed.ncbi.nlm.nih.gov/23470633 https://pubmed.ncbi.nlm.nih.gov/15150441
PNRC2	0.518693	0.0205074	proline rich nuclear receptor coactivator 2		https://www.ensembl.org/Homo_sapiens/Gene/ExpressionAtlas?g=ENSG00000189266	http://www.ensembl.org/id/ENSG00000189266	https://www.ncbi.nlm.nih.gov/gene?term=(PNRC2[Gene Name]) AND Homo sapiens[Organism]	https://pubmed.ncbi.nlm.nih.gov/33752469 https://pubmed.ncbi.nlm.nih.gov/32873799 https://pubmed.ncbi.nlm.nih.gov/30551118 https://pubmed.ncbi.nlm.nih.gov/29348139 https://pubmed.ncbi.nlm.nih.gov/27798850 https://pubmed.ncbi.nlm.nih.gov/27694842 https://pubmed.ncbi.nlm.nih.gov/26169194 https://pubmed.ncbi.nlm.nih.gov/25775514 https://pubmed.ncbi.nlm.nih.gov/25016523 https://pubmed.ncbi.nlm.nih.go…	https://pubmed.ncbi.nlm.nih.gov/33752469 https://pubmed.ncbi.nlm.nih.gov/33686892 https://pubmed.ncbi.nlm.nih.gov/32873799 https://pubmed.ncbi.nlm.nih.gov/32862779 https://pubmed.ncbi.nlm.nih.gov/32246943 https://pubmed.ncbi.nlm.nih.gov/30871752 https://pubmed.ncbi.nlm.nih.gov/30551118 https://pubmed.ncbi.nlm.nih.gov/29634759 https://pubmed.ncbi.nlm.nih.gov/29348139 https://pubmed.ncbi.nlm.nih.go…
CACYBP	0.505675	0.0210951	calcyclin binding protein	The protein encoded by this gene is a calcyclin binding protein. It may be involved in calcium-dependent ubiquitination and subsequent proteosomal degradation of target proteins. It probably serves as a molecular bridge in ubiquitin E3 complexes and participates in the ubiquitin-mediated degradation of beta-catenin. Two alternatively spliced transcript variants encoding different isoforms have be…	https://www.ensembl.org/Homo_sapiens/Gene/ExpressionAtlas?g=ENSG00000116161	http://www.ensembl.org/id/ENSG00000116161	https://www.ncbi.nlm.nih.gov/gene?term=(CACYBP[Gene Name]) AND Homo sapiens[Organism]	https://pubmed.ncbi.nlm.nih.gov/34530574 https://pubmed.ncbi.nlm.nih.gov/33868792 https://pubmed.ncbi.nlm.nih.gov/33541291 https://pubmed.ncbi.nlm.nih.gov/33049998 https://pubmed.ncbi.nlm.nih.gov/32880469 https://pubmed.ncbi.nlm.nih.gov/32570217 https://pubmed.ncbi.nlm.nih.gov/32492924 https://pubmed.ncbi.nlm.nih.gov/32191631 https://pubmed.ncbi.nlm.nih.gov/32119722 https://pubmed.ncbi.nlm.nih.go…	https://pubmed.ncbi.nlm.nih.gov/34530574 https://pubmed.ncbi.nlm.nih.gov/34179100 https://pubmed.ncbi.nlm.nih.gov/33989302 https://pubmed.ncbi.nlm.nih.gov/33868792 https://pubmed.ncbi.nlm.nih.gov/33568167 https://pubmed.ncbi.nlm.nih.gov/33541291 https://pubmed.ncbi.nlm.nih.gov/33330038 https://pubmed.ncbi.nlm.nih.gov/33049998 https://pubmed.ncbi.nlm.nih.gov/33014055 https://pubmed.ncbi.nlm.nih.go…
ALDOA	0.50551	0.0215476	aldolase, fructose-bisphosphate A	This gene encodes a member of the class I fructose-bisphosphate aldolase protein family. The encoded protein is a glycolytic enzyme that catalyzes the reversible conversion of fructose-1,6-bisphosphate to glyceraldehyde 3-phosphate and dihydroxyacetone phosphate. Three aldolase isozymes (A, B, and C), encoded by three different genes, are differentially expressed during development. Mutations in …	https://www.ensembl.org/Homo_sapiens/Gene/ExpressionAtlas?g=ENSG00000149925	http://www.ensembl.org/id/ENSG00000149925	https://www.ncbi.nlm.nih.gov/gene?term=(ALDOA[Gene Name]) AND Homo sapiens[Organism]	https://pubmed.ncbi.nlm.nih.gov/34243715 https://pubmed.ncbi.nlm.nih.gov/33941139 https://pubmed.ncbi.nlm.nih.gov/33436261 https://pubmed.ncbi.nlm.nih.gov/33337362 https://pubmed.ncbi.nlm.nih.gov/33261560 https://pubmed.ncbi.nlm.nih.gov/33089381 https://pubmed.ncbi.nlm.nih.gov/32985258 https://pubmed.ncbi.nlm.nih.gov/32925027 https://pubmed.ncbi.nlm.nih.gov/32530543 https://pubmed.ncbi.nlm.nih.go…	https://pubmed.ncbi.nlm.nih.gov/34537008 https://pubmed.ncbi.nlm.nih.gov/34524461 https://pubmed.ncbi.nlm.nih.gov/34521086 https://pubmed.ncbi.nlm.nih.gov/34458368 https://pubmed.ncbi.nlm.nih.gov/34313924 https://pubmed.ncbi.nlm.nih.gov/34243715 https://pubmed.ncbi.nlm.nih.gov/34171939 https://pubmed.ncbi.nlm.nih.gov/34105295 https://pubmed.ncbi.nlm.nih.gov/34099027 https://pubmed.ncbi.nlm.nih.go…
NDUFA6	0.703346	0.0224878	NADH:ubiquinone oxidoreductase subunit A6	This gene encodes a member of the LYR family of proteins that contain a highly conserved tripeptide (LYR) motif near the N-terminus. The encoded protein is an accessory subunit of NADH: ubiquinone oxidorerductase (Complex I), which is the largest enzyme of the mitochondrial membrane respiratory chain. Complex I functions in electron transfer from NADH to the respiratory chain. [provided by RefSeq…	https://www.ensembl.org/Homo_sapiens/Gene/ExpressionAtlas?g=ENSG00000184983	http://www.ensembl.org/id/ENSG00000184983	https://www.ncbi.nlm.nih.gov/gene?term=(NDUFA6[Gene Name]) AND Homo sapiens[Organism]	https://pubmed.ncbi.nlm.nih.gov/32377223 https://pubmed.ncbi.nlm.nih.gov/31478280 https://pubmed.ncbi.nlm.nih.gov/31165785 https://pubmed.ncbi.nlm.nih.gov/30245030 https://pubmed.ncbi.nlm.nih.gov/28958065 https://pubmed.ncbi.nlm.nih.gov/28545499 https://pubmed.ncbi.nlm.nih.gov/26943237 https://pubmed.ncbi.nlm.nih.gov/25726893 https://pubmed.ncbi.nlm.nih.gov/23915000 https://pubmed.ncbi.nlm.nih.go…	https://pubmed.ncbi.nlm.nih.gov/34330296 https://pubmed.ncbi.nlm.nih.gov/34153542 https://pubmed.ncbi.nlm.nih.gov/33931730 https://pubmed.ncbi.nlm.nih.gov/33659785 https://pubmed.ncbi.nlm.nih.gov/33392085 https://pubmed.ncbi.nlm.nih.gov/33243981 https://pubmed.ncbi.nlm.nih.gov/32377223 https://pubmed.ncbi.nlm.nih.gov/32148493 https://pubmed.ncbi.nlm.nih.gov/31554135 https://pubmed.ncbi.nlm.nih.go…
ORC6	0.616388	0.0232873	origin recognition complex subunit 6	The origin recognition complex (ORC) is a highly conserved six subunit protein complex essential for the initiation of the DNA replication in eukaryotic cells. Studies in yeast demonstrated that ORC binds specifically to origins of replication and serves as a platform for the assembly of additional initiation factors such as Cdc6 and Mcm proteins. The protein encoded by this gene is a subunit of …	https://www.ensembl.org/Homo_sapiens/Gene/ExpressionAtlas?g=ENSG00000091651	http://www.ensembl.org/id/ENSG00000091651	https://www.ncbi.nlm.nih.gov/gene?term=(ORC6[Gene Name]) AND Homo sapiens[Organism]	https://pubmed.ncbi.nlm.nih.gov/33859719 https://pubmed.ncbi.nlm.nih.gov/33188157 https://pubmed.ncbi.nlm.nih.gov/33037049 https://pubmed.ncbi.nlm.nih.gov/32986843 https://pubmed.ncbi.nlm.nih.gov/32830194 https://pubmed.ncbi.nlm.nih.gov/32648482 https://pubmed.ncbi.nlm.nih.gov/30938165 https://pubmed.ncbi.nlm.nih.gov/29036220 https://pubmed.ncbi.nlm.nih.gov/28198391 https://pubmed.ncbi.nlm.nih.go…	https://pubmed.ncbi.nlm.nih.gov/34395415 https://pubmed.ncbi.nlm.nih.gov/33859719 https://pubmed.ncbi.nlm.nih.gov/33194594 https://pubmed.ncbi.nlm.nih.gov/33188157 https://pubmed.ncbi.nlm.nih.gov/33037049 https://pubmed.ncbi.nlm.nih.gov/32986843 https://pubmed.ncbi.nlm.nih.gov/32830194 https://pubmed.ncbi.nlm.nih.gov/32714760 https://pubmed.ncbi.nlm.nih.gov/32648482 https://pubmed.ncbi.nlm.nih.go…
H2BC13	0.579089	0.0238148	H2B clustered histone 13	Histones are basic nuclear proteins that are responsible for the nucleosome structure of the chromosomal fiber in eukaryotes. Two molecules of each of the four core histones (H2A, H2B, H3, and H4) form an octamer, around which approximately 146 bp of DNA is wrapped in repeating units, called nucleosomes. The linker histone, H1, interacts with linker DNA between nucleosomes and functions in the co…	https://www.ensembl.org/Homo_sapiens/Gene/ExpressionAtlas?g=ENSG00000185130	http://www.ensembl.org/id/ENSG00000185130	https://www.ncbi.nlm.nih.gov/gene?term=(H2BC13[Gene Name]) AND Homo sapiens[Organism]
ICAM1	-0.50067	0.0244017	intercellular adhesion molecule 1	This gene encodes a cell surface glycoprotein which is typically expressed on endothelial cells and cells of the immune system. It binds to integrins of type CD11a / CD18, or CD11b / CD18 and is also exploited by Rhinovirus as a receptor. [provided by RefSeq, Jul 2008]	https://www.ensembl.org/Homo_sapiens/Gene/ExpressionAtlas?g=ENSG00000090339	http://www.ensembl.org/id/ENSG00000090339	https://www.ncbi.nlm.nih.gov/gene?term=(ICAM1[Gene Name]) AND Homo sapiens[Organism]	https://pubmed.ncbi.nlm.nih.gov/34504502 https://pubmed.ncbi.nlm.nih.gov/34474051 https://pubmed.ncbi.nlm.nih.gov/34445479 https://pubmed.ncbi.nlm.nih.gov/34445350 https://pubmed.ncbi.nlm.nih.gov/34394108 https://pubmed.ncbi.nlm.nih.gov/34381029 https://pubmed.ncbi.nlm.nih.gov/34376699 https://pubmed.ncbi.nlm.nih.gov/34348612 https://pubmed.ncbi.nlm.nih.gov/34299094 https://pubmed.ncbi.nlm.nih.go…	https://pubmed.ncbi.nlm.nih.gov/34547297 https://pubmed.ncbi.nlm.nih.gov/34544905 https://pubmed.ncbi.nlm.nih.gov/34544349 https://pubmed.ncbi.nlm.nih.gov/34542605 https://pubmed.ncbi.nlm.nih.gov/34535716 https://pubmed.ncbi.nlm.nih.gov/34534678 https://pubmed.ncbi.nlm.nih.gov/34531648 https://pubmed.ncbi.nlm.nih.gov/34522589 https://pubmed.ncbi.nlm.nih.gov/34517018 https://pubmed.ncbi.nlm.nih.go…
MT-ND6	1.19649	0.0248403	NADH dehydrogenase subunit 6		https://www.ensembl.org/Homo_sapiens/Gene/ExpressionAtlas?g=ENSG00000198695	http://www.ensembl.org/id/ENSG00000198695	https://www.ncbi.nlm.nih.gov/gene?term=(MT-ND6[Gene Name]) AND Homo sapiens[Organism]	https://pubmed.ncbi.nlm.nih.gov/32916276 https://pubmed.ncbi.nlm.nih.gov/32861874 https://pubmed.ncbi.nlm.nih.gov/32771908 https://pubmed.ncbi.nlm.nih.gov/32652230 https://pubmed.ncbi.nlm.nih.gov/32552696 https://pubmed.ncbi.nlm.nih.gov/32432562 https://pubmed.ncbi.nlm.nih.gov/32348839 https://pubmed.ncbi.nlm.nih.gov/32162843 https://pubmed.ncbi.nlm.nih.gov/32062616 https://pubmed.ncbi.nlm.nih.go…	https://pubmed.ncbi.nlm.nih.gov/34454075 https://pubmed.ncbi.nlm.nih.gov/34426662 https://pubmed.ncbi.nlm.nih.gov/20301403 https://pubmed.ncbi.nlm.nih.gov/34264415 https://pubmed.ncbi.nlm.nih.gov/34045482 https://pubmed.ncbi.nlm.nih.gov/33858285 https://pubmed.ncbi.nlm.nih.gov/33841498 https://pubmed.ncbi.nlm.nih.gov/33717984 https://pubmed.ncbi.nlm.nih.gov/33713887 https://pubmed.ncbi.nlm.nih.go…
MOCS2	0.674068	0.0251323	molybdenum cofactor synthesis 2	Eukaryotic molybdoenzymes use a unique molybdenum cofactor (MoCo) consisting of a pterin, termed molybdopterin, and the catalytically active metal molybdenum. MoCo is synthesized from precursor Z by the heterodimeric enzyme molybdopterin synthase. The large and small subunits of molybdopterin synthase are both encoded from this gene by overlapping open reading frames. The proteins were initially …	https://www.ensembl.org/Homo_sapiens/Gene/ExpressionAtlas?g=ENSG00000164172	http://www.ensembl.org/id/ENSG00000164172	https://www.ncbi.nlm.nih.gov/gene?term=(MOCS2[Gene Name]) AND Homo sapiens[Organism]	https://pubmed.ncbi.nlm.nih.gov/33897766 https://pubmed.ncbi.nlm.nih.gov/33548958 https://pubmed.ncbi.nlm.nih.gov/31477743 https://pubmed.ncbi.nlm.nih.gov/31201073 https://pubmed.ncbi.nlm.nih.gov/30900395 https://pubmed.ncbi.nlm.nih.gov/28709640 https://pubmed.ncbi.nlm.nih.gov/28544736 https://pubmed.ncbi.nlm.nih.gov/27289259 https://pubmed.ncbi.nlm.nih.gov/27146152 https://pubmed.ncbi.nlm.nih.go…	https://pubmed.ncbi.nlm.nih.gov/34012852 https://pubmed.ncbi.nlm.nih.gov/33897766 https://pubmed.ncbi.nlm.nih.gov/33548958 https://pubmed.ncbi.nlm.nih.gov/33066491 https://pubmed.ncbi.nlm.nih.gov/31848698 https://pubmed.ncbi.nlm.nih.gov/31477743 https://pubmed.ncbi.nlm.nih.gov/31201073 https://pubmed.ncbi.nlm.nih.gov/30930802 https://pubmed.ncbi.nlm.nih.gov/30900395 https://pubmed.ncbi.nlm.nih.go…
MMP1	0.638786	0.0254946	matrix metallopeptidase 1	This gene encodes a member of the peptidase M10 family of matrix metalloproteinases (MMPs). Proteins in this family are involved in the breakdown of extracellular matrix in normal physiological processes, such as embryonic development, reproduction, and tissue remodeling, as well as in disease processes, such as arthritis and metastasis. The encoded preproprotein is proteolytically processed to g…	https://www.ensembl.org/Homo_sapiens/Gene/ExpressionAtlas?g=ENSG00000196611	http://www.ensembl.org/id/ENSG00000196611	https://www.ncbi.nlm.nih.gov/gene?term=(MMP1[Gene Name]) AND Homo sapiens[Organism]	https://pubmed.ncbi.nlm.nih.gov/34459757 https://pubmed.ncbi.nlm.nih.gov/34445461 https://pubmed.ncbi.nlm.nih.gov/34445346 https://pubmed.ncbi.nlm.nih.gov/34445087 https://pubmed.ncbi.nlm.nih.gov/34410940 https://pubmed.ncbi.nlm.nih.gov/34321178 https://pubmed.ncbi.nlm.nih.gov/34245615 https://pubmed.ncbi.nlm.nih.gov/34208202 https://pubmed.ncbi.nlm.nih.gov/34160101 https://pubmed.ncbi.nlm.nih.go…	https://pubmed.ncbi.nlm.nih.gov/34547432 https://pubmed.ncbi.nlm.nih.gov/34546491 https://pubmed.ncbi.nlm.nih.gov/34544905 https://pubmed.ncbi.nlm.nih.gov/34537380 https://pubmed.ncbi.nlm.nih.gov/34532478 https://pubmed.ncbi.nlm.nih.gov/34504265 https://pubmed.ncbi.nlm.nih.gov/34497426 https://pubmed.ncbi.nlm.nih.gov/34492072 https://pubmed.ncbi.nlm.nih.gov/34478594 https://pubmed.ncbi.nlm.nih.go…
BMF	-1.49081	0.0267381	Bcl2 modifying factor	The protein encoded by this gene belongs to the BCL2 protein family. BCL2 family members form hetero- or homodimers and act as anti- or pro-apoptotic regulators that are involved in a wide variety of cellular activities. This protein contains a single BCL2 homology domain 3 (BH3), and has been shown to bind BCL2 proteins and function as an apoptotic activator. This protein is found to be sequeste…	https://www.ensembl.org/Homo_sapiens/Gene/ExpressionAtlas?g=ENSG00000104081	http://www.ensembl.org/id/ENSG00000104081	https://www.ncbi.nlm.nih.gov/gene?term=(BMF[Gene Name]) AND Homo sapiens[Organism]	https://pubmed.ncbi.nlm.nih.gov/34364170 https://pubmed.ncbi.nlm.nih.gov/34219079 https://pubmed.ncbi.nlm.nih.gov/34117478 https://pubmed.ncbi.nlm.nih.gov/33984160 https://pubmed.ncbi.nlm.nih.gov/33790893 https://pubmed.ncbi.nlm.nih.gov/33712023 https://pubmed.ncbi.nlm.nih.gov/33546766 https://pubmed.ncbi.nlm.nih.gov/33445786 https://pubmed.ncbi.nlm.nih.gov/33417873 https://pubmed.ncbi.nlm.nih.go…	https://pubmed.ncbi.nlm.nih.gov/34496358 https://pubmed.ncbi.nlm.nih.gov/34479523 https://pubmed.ncbi.nlm.nih.gov/34462553 https://pubmed.ncbi.nlm.nih.gov/34438637 https://pubmed.ncbi.nlm.nih.gov/34404528 https://pubmed.ncbi.nlm.nih.gov/34404527 https://pubmed.ncbi.nlm.nih.gov/34404525 https://pubmed.ncbi.nlm.nih.gov/34400466 https://pubmed.ncbi.nlm.nih.gov/34381022 https://pubmed.ncbi.nlm.nih.go…
KSR1	-0.5185	0.0268452	kinase suppressor of ras 1		https://www.ensembl.org/Homo_sapiens/Gene/ExpressionAtlas?g=ENSG00000141068	http://www.ensembl.org/id/ENSG00000141068	https://www.ncbi.nlm.nih.gov/gene?term=(KSR1[Gene Name]) AND Homo sapiens[Organism]	https://pubmed.ncbi.nlm.nih.gov/34372882 https://pubmed.ncbi.nlm.nih.gov/33461174 https://pubmed.ncbi.nlm.nih.gov/32640021 https://pubmed.ncbi.nlm.nih.gov/31964871 https://pubmed.ncbi.nlm.nih.gov/31708464 https://pubmed.ncbi.nlm.nih.gov/30832724 https://pubmed.ncbi.nlm.nih.gov/30118796 https://pubmed.ncbi.nlm.nih.gov/30020400 https://pubmed.ncbi.nlm.nih.gov/29980571 https://pubmed.ncbi.nlm.nih.go…	https://pubmed.ncbi.nlm.nih.gov/34372882 https://pubmed.ncbi.nlm.nih.gov/34344933 https://pubmed.ncbi.nlm.nih.gov/33970103 https://pubmed.ncbi.nlm.nih.gov/33888869 https://pubmed.ncbi.nlm.nih.gov/33766558 https://pubmed.ncbi.nlm.nih.gov/33461174 https://pubmed.ncbi.nlm.nih.gov/33281934 https://pubmed.ncbi.nlm.nih.gov/33120942 https://pubmed.ncbi.nlm.nih.gov/32640021 https://pubmed.ncbi.nlm.nih.go…
SPC25	0.877863	0.0268529	SPC25 component of NDC80 kinetochore complex	This gene encodes a protein that may be involved in kinetochore-microtubule interaction and spindle checkpoint activity. [provided by RefSeq, Jul 2008]	https://www.ensembl.org/Homo_sapiens/Gene/ExpressionAtlas?g=ENSG00000152253	http://www.ensembl.org/id/ENSG00000152253	https://www.ncbi.nlm.nih.gov/gene?term=(SPC25[Gene Name]) AND Homo sapiens[Organism]	https://pubmed.ncbi.nlm.nih.gov/33408271 https://pubmed.ncbi.nlm.nih.gov/33318199 https://pubmed.ncbi.nlm.nih.gov/33111935 https://pubmed.ncbi.nlm.nih.gov/32791150 https://pubmed.ncbi.nlm.nih.gov/32401635 https://pubmed.ncbi.nlm.nih.gov/31804178 https://pubmed.ncbi.nlm.nih.gov/31633428 https://pubmed.ncbi.nlm.nih.gov/31400751 https://pubmed.ncbi.nlm.nih.gov/31115544 https://pubmed.ncbi.nlm.nih.go…	https://pubmed.ncbi.nlm.nih.gov/34545328 https://pubmed.ncbi.nlm.nih.gov/34026756 https://pubmed.ncbi.nlm.nih.gov/33993566 https://pubmed.ncbi.nlm.nih.gov/33408271 https://pubmed.ncbi.nlm.nih.gov/33318199 https://pubmed.ncbi.nlm.nih.gov/33238517 https://pubmed.ncbi.nlm.nih.gov/33111935 https://pubmed.ncbi.nlm.nih.gov/32791150 https://pubmed.ncbi.nlm.nih.gov/32742802 https://pubmed.ncbi.nlm.nih.go…
RN7SL5P	1.26046	0.027569	RNA, 7SL, cytoplasmic 5, pseudogene		https://www.ensembl.org/Homo_sapiens/Gene/ExpressionAtlas?g=ENSG00000265735	http://www.ensembl.org/id/ENSG00000265735	https://www.ncbi.nlm.nih.gov/gene?term=(RN7SL5P[Gene Name]) AND Homo sapiens[Organism]
SNHG1	0.553241	0.028986	small nucleolar RNA host gene 1	This locus represents a small nucleolar RNA host gene that produces multiple alternatively spliced long non-coding RNAs. This gene is upregulated in cancers and is thought to act as promoter of cell proliferation. This transcript negatively regulates tumor suppressor genes such as tumor protein p53. Expression of this locus may be a marker of tumor progression. [provided by RefSeq, Dec 2017]	https://www.ensembl.org/Homo_sapiens/Gene/ExpressionAtlas?g=ENSG00000255717	http://www.ensembl.org/id/ENSG00000255717	https://www.ncbi.nlm.nih.gov/gene?term=(SNHG1[Gene Name]) AND Homo sapiens[Organism]	https://pubmed.ncbi.nlm.nih.gov/33941563 https://pubmed.ncbi.nlm.nih.gov/33758164 https://pubmed.ncbi.nlm.nih.gov/33753110 https://pubmed.ncbi.nlm.nih.gov/33302997 https://pubmed.ncbi.nlm.nih.gov/33246471 https://pubmed.ncbi.nlm.nih.gov/33218941 https://pubmed.ncbi.nlm.nih.gov/33165916 https://pubmed.ncbi.nlm.nih.gov/33154308 https://pubmed.ncbi.nlm.nih.gov/33090391 https://pubmed.ncbi.nlm.nih.go…	https://pubmed.ncbi.nlm.nih.gov/34504593 https://pubmed.ncbi.nlm.nih.gov/34496364 https://pubmed.ncbi.nlm.nih.gov/34465388 https://pubmed.ncbi.nlm.nih.gov/34455928 https://pubmed.ncbi.nlm.nih.gov/34453499 https://pubmed.ncbi.nlm.nih.gov/34284720 https://pubmed.ncbi.nlm.nih.gov/34185961 https://pubmed.ncbi.nlm.nih.gov/34179518 https://pubmed.ncbi.nlm.nih.gov/34174971 https://pubmed.ncbi.nlm.nih.go…
NTNG1	0.760032	0.029199	netrin G1	This gene encodes a preproprotein that is processed into a secreted protein containing eukaroytic growth factor (EGF)-like domains. This protein acts to guide axon growth during neuronal development. Polymorphisms in this gene may be associated with schizophrenia. Alternative splicing results in multiple transcript variants encoding distinct isoforms. [provided by RefSeq, Aug 2015]	https://www.ensembl.org/Homo_sapiens/Gene/ExpressionAtlas?g=ENSG00000162631	http://www.ensembl.org/id/ENSG00000162631	https://www.ncbi.nlm.nih.gov/gene?term=(NTNG1[Gene Name]) AND Homo sapiens[Organism]	https://pubmed.ncbi.nlm.nih.gov/34069992 https://pubmed.ncbi.nlm.nih.gov/33246661 https://pubmed.ncbi.nlm.nih.gov/32586242 https://pubmed.ncbi.nlm.nih.gov/32503822 https://pubmed.ncbi.nlm.nih.gov/32503821 https://pubmed.ncbi.nlm.nih.gov/32251318 https://pubmed.ncbi.nlm.nih.gov/32105570 https://pubmed.ncbi.nlm.nih.gov/31895808 https://pubmed.ncbi.nlm.nih.gov/31788832 https://pubmed.ncbi.nlm.nih.go…	https://pubmed.ncbi.nlm.nih.gov/34277602 https://pubmed.ncbi.nlm.nih.gov/34073619 https://pubmed.ncbi.nlm.nih.gov/34069992 https://pubmed.ncbi.nlm.nih.gov/33246661 https://pubmed.ncbi.nlm.nih.gov/32586242 https://pubmed.ncbi.nlm.nih.gov/32503822 https://pubmed.ncbi.nlm.nih.gov/32503821 https://pubmed.ncbi.nlm.nih.gov/32348754 https://pubmed.ncbi.nlm.nih.gov/32292414 https://pubmed.ncbi.nlm.nih.go…
SKA1	0.527404	0.0298804	spindle and kinetochore associated complex subunit 1		https://www.ensembl.org/Homo_sapiens/Gene/ExpressionAtlas?g=ENSG00000154839	http://www.ensembl.org/id/ENSG00000154839	https://www.ncbi.nlm.nih.gov/gene?term=(SKA1[Gene Name]) AND Homo sapiens[Organism]	https://pubmed.ncbi.nlm.nih.gov/33004764 https://pubmed.ncbi.nlm.nih.gov/32923148 https://pubmed.ncbi.nlm.nih.gov/32902196 https://pubmed.ncbi.nlm.nih.gov/32844209 https://pubmed.ncbi.nlm.nih.gov/32401635 https://pubmed.ncbi.nlm.nih.gov/32323832 https://pubmed.ncbi.nlm.nih.gov/32232899 https://pubmed.ncbi.nlm.nih.gov/31804178 https://pubmed.ncbi.nlm.nih.gov/31758680 https://pubmed.ncbi.nlm.nih.go…	https://pubmed.ncbi.nlm.nih.gov/34288822 https://pubmed.ncbi.nlm.nih.gov/34115425 https://pubmed.ncbi.nlm.nih.gov/34045512 https://pubmed.ncbi.nlm.nih.gov/34002462 https://pubmed.ncbi.nlm.nih.gov/33748821 https://pubmed.ncbi.nlm.nih.gov/33224872 https://pubmed.ncbi.nlm.nih.gov/33004764 https://pubmed.ncbi.nlm.nih.gov/32923148 https://pubmed.ncbi.nlm.nih.gov/32922606 https://pubmed.ncbi.nlm.nih.go…
EIF5A2	0.59381	0.030073	eukaryotic translation initiation factor 5A2		https://www.ensembl.org/Homo_sapiens/Gene/ExpressionAtlas?g=ENSG00000163577	http://www.ensembl.org/id/ENSG00000163577	https://www.ncbi.nlm.nih.gov/gene?term=(EIF5A2[Gene Name]) AND Homo sapiens[Organism]	https://pubmed.ncbi.nlm.nih.gov/33726845 https://pubmed.ncbi.nlm.nih.gov/33592076 https://pubmed.ncbi.nlm.nih.gov/33174013 https://pubmed.ncbi.nlm.nih.gov/32868080 https://pubmed.ncbi.nlm.nih.gov/32522053 https://pubmed.ncbi.nlm.nih.gov/32466797 https://pubmed.ncbi.nlm.nih.gov/32138807 https://pubmed.ncbi.nlm.nih.gov/32071552 https://pubmed.ncbi.nlm.nih.gov/31938057 https://pubmed.ncbi.nlm.nih.go…	https://pubmed.ncbi.nlm.nih.gov/34473510 https://pubmed.ncbi.nlm.nih.gov/34428509 https://pubmed.ncbi.nlm.nih.gov/34027130 https://pubmed.ncbi.nlm.nih.gov/33827661 https://pubmed.ncbi.nlm.nih.gov/33726845 https://pubmed.ncbi.nlm.nih.gov/33651487 https://pubmed.ncbi.nlm.nih.gov/33592076 https://pubmed.ncbi.nlm.nih.gov/33577922 https://pubmed.ncbi.nlm.nih.gov/33470895 https://pubmed.ncbi.nlm.nih.go…
MAN1C1	-0.96155	0.030356	mannosidase alpha class 1C member 1		https://www.ensembl.org/Homo_sapiens/Gene/ExpressionAtlas?g=ENSG00000117643	http://www.ensembl.org/id/ENSG00000117643	https://www.ncbi.nlm.nih.gov/gene?term=(MAN1C1[Gene Name]) AND Homo sapiens[Organism]	https://pubmed.ncbi.nlm.nih.gov/32419574 https://pubmed.ncbi.nlm.nih.gov/32350851 https://pubmed.ncbi.nlm.nih.gov/31499077 https://pubmed.ncbi.nlm.nih.gov/31102532 https://pubmed.ncbi.nlm.nih.gov/31081970 https://pubmed.ncbi.nlm.nih.gov/27920474 https://pubmed.ncbi.nlm.nih.gov/26794090 https://pubmed.ncbi.nlm.nih.gov/26743604 https://pubmed.ncbi.nlm.nih.gov/26569026 https://pubmed.ncbi.nlm.nih.go…	https://pubmed.ncbi.nlm.nih.gov/32419574 https://pubmed.ncbi.nlm.nih.gov/32350851 https://pubmed.ncbi.nlm.nih.gov/31499077 https://pubmed.ncbi.nlm.nih.gov/31117955 https://pubmed.ncbi.nlm.nih.gov/31102532 https://pubmed.ncbi.nlm.nih.gov/31081970 https://pubmed.ncbi.nlm.nih.gov/30588245 https://pubmed.ncbi.nlm.nih.gov/29404456 https://pubmed.ncbi.nlm.nih.gov/28088409 https://pubmed.ncbi.nlm.nih.go…
H1-5	0.551852	0.0323579	H1.5 linker histone, cluster member	Histones are basic nuclear proteins responsible for nucleosome structure of the chromosomal fiber in eukaryotes. Two molecules of each of the four core histones (H2A, H2B, H3, and H4) form an octamer, around which approximately 146 bp of DNA is wrapped in repeating units, called nucleosomes. The linker histone, H1, interacts with linker DNA between nucleosomes and functions in the compaction of c…	https://www.ensembl.org/Homo_sapiens/Gene/ExpressionAtlas?g=ENSG00000184357	http://www.ensembl.org/id/ENSG00000184357	https://www.ncbi.nlm.nih.gov/gene?term=(H1-5[Gene Name]) AND Homo sapiens[Organism]	https://pubmed.ncbi.nlm.nih.gov/33299181 https://pubmed.ncbi.nlm.nih.gov/33221335 https://pubmed.ncbi.nlm.nih.gov/32634610 https://pubmed.ncbi.nlm.nih.gov/32505195 https://pubmed.ncbi.nlm.nih.gov/32391789 https://pubmed.ncbi.nlm.nih.gov/31307224 https://pubmed.ncbi.nlm.nih.gov/31076740 https://pubmed.ncbi.nlm.nih.gov/30915077 https://pubmed.ncbi.nlm.nih.gov/30507159 https://pubmed.ncbi.nlm.nih.go…	https://pubmed.ncbi.nlm.nih.gov/33887271 https://pubmed.ncbi.nlm.nih.gov/33550666 https://pubmed.ncbi.nlm.nih.gov/33488553 https://pubmed.ncbi.nlm.nih.gov/33299181 https://pubmed.ncbi.nlm.nih.gov/33221335 https://pubmed.ncbi.nlm.nih.gov/33214908 https://pubmed.ncbi.nlm.nih.gov/33163376 https://pubmed.ncbi.nlm.nih.gov/32634610 https://pubmed.ncbi.nlm.nih.gov/32547158 https://pubmed.ncbi.nlm.nih.go…
CCL2	0.85762	0.0326541	C-C motif chemokine ligand 2	This gene is one of several cytokine genes clustered on the q-arm of chromosome 17. Chemokines are a superfamily of secreted proteins involved in immunoregulatory and inflammatory processes. The superfamily is divided into four subfamilies based on the arrangement of N-terminal cysteine residues of the mature peptide. This chemokine is a member of the CC subfamily which is characterized by two ad…	https://www.ensembl.org/Homo_sapiens/Gene/ExpressionAtlas?g=ENSG00000108691	http://www.ensembl.org/id/ENSG00000108691	https://www.ncbi.nlm.nih.gov/gene?term=(CCL2[Gene Name]) AND Homo sapiens[Organism]	https://pubmed.ncbi.nlm.nih.gov/34533124 https://pubmed.ncbi.nlm.nih.gov/34528765 https://pubmed.ncbi.nlm.nih.gov/34513735 https://pubmed.ncbi.nlm.nih.gov/34489974 https://pubmed.ncbi.nlm.nih.gov/34486706 https://pubmed.ncbi.nlm.nih.gov/34468814 https://pubmed.ncbi.nlm.nih.gov/34454518 https://pubmed.ncbi.nlm.nih.gov/34445235 https://pubmed.ncbi.nlm.nih.gov/34445234 https://pubmed.ncbi.nlm.nih.go…	https://pubmed.ncbi.nlm.nih.gov/34547515 https://pubmed.ncbi.nlm.nih.gov/34547432 https://pubmed.ncbi.nlm.nih.gov/34547186 https://pubmed.ncbi.nlm.nih.gov/34547121 https://pubmed.ncbi.nlm.nih.gov/34546215 https://pubmed.ncbi.nlm.nih.gov/34544906 https://pubmed.ncbi.nlm.nih.gov/34544594 https://pubmed.ncbi.nlm.nih.gov/34543980 https://pubmed.ncbi.nlm.nih.gov/34542904 https://pubmed.ncbi.nlm.nih.go…
H2AC13	0.811738	0.0326541	H2A clustered histone 17	Histones are basic nuclear proteins that are responsible for the nucleosome structure of the chromosomal fiber in eukaryotes. Two molecules of each of the four core histones (H2A, H2B, H3, and H4) form an octamer, around which approximately 146 bp of DNA is wrapped in repeating units, called nucleosomes. The linker histone, H1, interacts with linker DNA between nucleosomes and functions in the co…	https://www.ensembl.org/Homo_sapiens/Gene/ExpressionAtlas?g=ENSG00000196747	http://www.ensembl.org/id/ENSG00000196747	https://www.ncbi.nlm.nih.gov/gene?term=(H2AC13[Gene Name]) AND Homo sapiens[Organism]
H2AC11	0.727006	0.0326541	H2A clustered histone 17	Histones are basic nuclear proteins that are responsible for the nucleosome structure of the chromosomal fiber in eukaryotes. Two molecules of each of the four core histones (H2A, H2B, H3, and H4) form an octamer, around which approximately 146 bp of DNA is wrapped in repeating units, called nucleosomes. The linker histone, H1, interacts with linker DNA between nucleosomes and functions in the co…	https://www.ensembl.org/Homo_sapiens/Gene/ExpressionAtlas?g=ENSG00000196787	http://www.ensembl.org/id/ENSG00000196787	https://www.ncbi.nlm.nih.gov/gene?term=(H2AC11[Gene Name]) AND Homo sapiens[Organism]
MTMR9LP	-0.701542	0.0332565	myotubularin related protein 9 like, pseudogene		https://www.ensembl.org/Homo_sapiens/Gene/ExpressionAtlas?g=ENSG00000220785	http://www.ensembl.org/id/ENSG00000220785	https://www.ncbi.nlm.nih.gov/gene?term=(MTMR9LP[Gene Name]) AND Homo sapiens[Organism]	https://pubmed.ncbi.nlm.nih.gov/32714991	https://pubmed.ncbi.nlm.nih.gov/32714991
MAD2L1	0.52236	0.0334702	mitotic arrest deficient 2 like 1	MAD2L1 is a component of the mitotic spindle assembly checkpoint that prevents the onset of anaphase until all chromosomes are properly aligned at the metaphase plate. MAD2L1 is related to the MAD2L2 gene located on chromosome 1. A MAD2 pseudogene has been mapped to chromosome 14. [provided by RefSeq, Jul 2008]	https://www.ensembl.org/Homo_sapiens/Gene/ExpressionAtlas?g=ENSG00000164109	http://www.ensembl.org/id/ENSG00000164109	https://www.ncbi.nlm.nih.gov/gene?term=(MAD2L1[Gene Name]) AND Homo sapiens[Organism]	https://pubmed.ncbi.nlm.nih.gov/34337056 https://pubmed.ncbi.nlm.nih.gov/34087075 https://pubmed.ncbi.nlm.nih.gov/34083040 https://pubmed.ncbi.nlm.nih.gov/34042518 https://pubmed.ncbi.nlm.nih.gov/33859719 https://pubmed.ncbi.nlm.nih.gov/33800494 https://pubmed.ncbi.nlm.nih.gov/33507917 https://pubmed.ncbi.nlm.nih.gov/33446695 https://pubmed.ncbi.nlm.nih.gov/33384373 https://pubmed.ncbi.nlm.nih.go…	https://pubmed.ncbi.nlm.nih.gov/34539726 https://pubmed.ncbi.nlm.nih.gov/34527589 https://pubmed.ncbi.nlm.nih.gov/34386075 https://pubmed.ncbi.nlm.nih.gov/34337056 https://pubmed.ncbi.nlm.nih.gov/34336131 https://pubmed.ncbi.nlm.nih.gov/34304612 https://pubmed.ncbi.nlm.nih.gov/34126961 https://pubmed.ncbi.nlm.nih.gov/34094915 https://pubmed.ncbi.nlm.nih.gov/34093807 https://pubmed.ncbi.nlm.nih.go…
SCARNA21	1.34266	0.0340282	small Cajal body-specific RNA 21		https://www.ensembl.org/Homo_sapiens/Gene/ExpressionAtlas?g=ENSG00000252835	http://www.ensembl.org/id/ENSG00000252835	https://www.ncbi.nlm.nih.gov/gene?term=(SCARNA21[Gene Name]) AND Homo sapiens[Organism]	https://pubmed.ncbi.nlm.nih.gov/34228845	https://pubmed.ncbi.nlm.nih.gov/34228845
DNTTIP2	0.529427	0.034372	deoxynucleotidyltransferase terminal interacting protein 2	This gene is thought to be involved in chromatin remodeling and gene transcription. The encoded nuclear protein binds to and enhances the transcriptional activity of the estrogen receptor alpha, and also interacts with terminal deoxynucleotidyltransferase. The expression profile of this gene is a potential biomarker for chronic obstructive pulmonary disease. [provided by RefSeq, Dec 2010]	https://www.ensembl.org/Homo_sapiens/Gene/ExpressionAtlas?g=ENSG00000067334	http://www.ensembl.org/id/ENSG00000067334	https://www.ncbi.nlm.nih.gov/gene?term=(DNTTIP2[Gene Name]) AND Homo sapiens[Organism]	https://pubmed.ncbi.nlm.nih.gov/31991592 https://pubmed.ncbi.nlm.nih.gov/29432033 https://pubmed.ncbi.nlm.nih.gov/24114741 https://pubmed.ncbi.nlm.nih.gov/21668587 https://pubmed.ncbi.nlm.nih.gov/20924025 https://pubmed.ncbi.nlm.nih.gov/20887155 https://pubmed.ncbi.nlm.nih.gov/15047147	https://pubmed.ncbi.nlm.nih.gov/31991592 https://pubmed.ncbi.nlm.nih.gov/30907250 https://pubmed.ncbi.nlm.nih.gov/29930801 https://pubmed.ncbi.nlm.nih.gov/29432033 https://pubmed.ncbi.nlm.nih.gov/24114741 https://pubmed.ncbi.nlm.nih.gov/21668587 https://pubmed.ncbi.nlm.nih.gov/20924025 https://pubmed.ncbi.nlm.nih.gov/20887155 https://pubmed.ncbi.nlm.nih.gov/15047147
PCDHGA9	-0.856682	0.0347507	protocadherin gamma subfamily A, 9	This gene is a member of the protocadherin gamma gene cluster, one of three related clusters tandemly linked on chromosome five. These gene clusters have an immunoglobulin-like organization, suggesting that a novel mechanism may be involved in their regulation and expression. The gamma gene cluster includes 22 genes divided into 3 subfamilies. Subfamily A contains 12 genes, subfamily B contains 7…	https://www.ensembl.org/Homo_sapiens/Gene/ExpressionAtlas?g=ENSG00000261934	http://www.ensembl.org/id/ENSG00000261934	https://www.ncbi.nlm.nih.gov/gene?term=(PCDHGA9[Gene Name]) AND Homo sapiens[Organism]	https://pubmed.ncbi.nlm.nih.gov/32231199 https://pubmed.ncbi.nlm.nih.gov/29348665 https://pubmed.ncbi.nlm.nih.gov/28821283	https://pubmed.ncbi.nlm.nih.gov/32231199 https://pubmed.ncbi.nlm.nih.gov/29348665 https://pubmed.ncbi.nlm.nih.gov/28821283
MT-ND5	0.748463	0.0356542	NADH dehydrogenase subunit 5		https://www.ensembl.org/Homo_sapiens/Gene/ExpressionAtlas?g=ENSG00000198786	http://www.ensembl.org/id/ENSG00000198786	https://www.ncbi.nlm.nih.gov/gene?term=(MT-ND5[Gene Name]) AND Homo sapiens[Organism]	https://pubmed.ncbi.nlm.nih.gov/34002094 https://pubmed.ncbi.nlm.nih.gov/32629384 https://pubmed.ncbi.nlm.nih.gov/32381753 https://pubmed.ncbi.nlm.nih.gov/32159782 https://pubmed.ncbi.nlm.nih.gov/31996177 https://pubmed.ncbi.nlm.nih.gov/31967322 https://pubmed.ncbi.nlm.nih.gov/31944832 https://pubmed.ncbi.nlm.nih.gov/31830610 https://pubmed.ncbi.nlm.nih.gov/31719534 https://pubmed.ncbi.nlm.nih.go…	https://pubmed.ncbi.nlm.nih.gov/34395220 https://pubmed.ncbi.nlm.nih.gov/34359176 https://pubmed.ncbi.nlm.nih.gov/20301403 https://pubmed.ncbi.nlm.nih.gov/34135385 https://pubmed.ncbi.nlm.nih.gov/34060999 https://pubmed.ncbi.nlm.nih.gov/34025555 https://pubmed.ncbi.nlm.nih.gov/34002094 https://pubmed.ncbi.nlm.nih.gov/33841319 https://pubmed.ncbi.nlm.nih.gov/33717984 https://pubmed.ncbi.nlm.nih.go…
KIAA1614	-0.500129	0.0397084	KIAA1614		https://www.ensembl.org/Homo_sapiens/Gene/ExpressionAtlas?g=ENSG00000135835	http://www.ensembl.org/id/ENSG00000135835	https://www.ncbi.nlm.nih.gov/gene?term=(KIAA1614[Gene Name]) AND Homo sapiens[Organism]	https://pubmed.ncbi.nlm.nih.gov/30545422 https://pubmed.ncbi.nlm.nih.gov/29293112 https://pubmed.ncbi.nlm.nih.gov/27517910 https://pubmed.ncbi.nlm.nih.gov/26883866	https://pubmed.ncbi.nlm.nih.gov/34215268 https://pubmed.ncbi.nlm.nih.gov/30545422 https://pubmed.ncbi.nlm.nih.gov/29293112 https://pubmed.ncbi.nlm.nih.gov/27517910 https://pubmed.ncbi.nlm.nih.gov/26883866
ELFN1	-0.693175	0.0397247	extracellular leucine rich repeat and fibronectin type III domain containing 1		https://www.ensembl.org/Homo_sapiens/Gene/ExpressionAtlas?g=ENSG00000225968	http://www.ensembl.org/id/ENSG00000225968	https://www.ncbi.nlm.nih.gov/gene?term=(ELFN1[Gene Name]) AND Homo sapiens[Organism]	https://pubmed.ncbi.nlm.nih.gov/33750326 https://pubmed.ncbi.nlm.nih.gov/33349712 https://pubmed.ncbi.nlm.nih.gov/32779991 https://pubmed.ncbi.nlm.nih.gov/32479011 https://pubmed.ncbi.nlm.nih.gov/32229685 https://pubmed.ncbi.nlm.nih.gov/31929141 https://pubmed.ncbi.nlm.nih.gov/31270560 https://pubmed.ncbi.nlm.nih.gov/30182733 https://pubmed.ncbi.nlm.nih.gov/29686062 https://pubmed.ncbi.nlm.nih.go…	https://pubmed.ncbi.nlm.nih.gov/34509675 https://pubmed.ncbi.nlm.nih.gov/34452636 https://pubmed.ncbi.nlm.nih.gov/34380763 https://pubmed.ncbi.nlm.nih.gov/34337713 https://pubmed.ncbi.nlm.nih.gov/34164511 https://pubmed.ncbi.nlm.nih.gov/33959151 https://pubmed.ncbi.nlm.nih.gov/33790745 https://pubmed.ncbi.nlm.nih.gov/33750326 https://pubmed.ncbi.nlm.nih.gov/33634016 https://pubmed.ncbi.nlm.nih.go…
KLHL8	0.738628	0.0397655	kelch like family member 8		https://www.ensembl.org/Homo_sapiens/Gene/ExpressionAtlas?g=ENSG00000145332	http://www.ensembl.org/id/ENSG00000145332	https://www.ncbi.nlm.nih.gov/gene?term=(KLHL8[Gene Name]) AND Homo sapiens[Organism]	https://pubmed.ncbi.nlm.nih.gov/27358489 https://pubmed.ncbi.nlm.nih.gov/19158078	https://pubmed.ncbi.nlm.nih.gov/34507876 https://pubmed.ncbi.nlm.nih.gov/34410569 https://pubmed.ncbi.nlm.nih.gov/33860118 https://pubmed.ncbi.nlm.nih.gov/32285988 https://pubmed.ncbi.nlm.nih.gov/27358489 https://pubmed.ncbi.nlm.nih.gov/23244492 https://pubmed.ncbi.nlm.nih.gov/21047546 https://pubmed.ncbi.nlm.nih.gov/19158078
WNT5A-AS1	-0.574553	0.0403462	WNT5A antisense RNA 1		https://www.ensembl.org/Homo_sapiens/Gene/ExpressionAtlas?g=ENSG00000244586	http://www.ensembl.org/id/ENSG00000244586	https://www.ncbi.nlm.nih.gov/gene?term=(WNT5A-AS1[Gene Name]) AND Homo sapiens[Organism]
ERH	0.554341	0.041257	ERH mRNA splicing and mitosis factor		https://www.ensembl.org/Homo_sapiens/Gene/ExpressionAtlas?g=ENSG00000100632	http://www.ensembl.org/id/ENSG00000100632	https://www.ncbi.nlm.nih.gov/gene?term=(ERH[Gene Name]) AND Homo sapiens[Organism]	https://pubmed.ncbi.nlm.nih.gov/34354237 https://pubmed.ncbi.nlm.nih.gov/34048126 https://pubmed.ncbi.nlm.nih.gov/33962815 https://pubmed.ncbi.nlm.nih.gov/33809701 https://pubmed.ncbi.nlm.nih.gov/33762229 https://pubmed.ncbi.nlm.nih.gov/33743430 https://pubmed.ncbi.nlm.nih.gov/33690047 https://pubmed.ncbi.nlm.nih.gov/33622825 https://pubmed.ncbi.nlm.nih.gov/33534915 https://pubmed.ncbi.nlm.nih.go…	https://pubmed.ncbi.nlm.nih.gov/34532000 https://pubmed.ncbi.nlm.nih.gov/34522342 https://pubmed.ncbi.nlm.nih.gov/34521733 https://pubmed.ncbi.nlm.nih.gov/34505158 https://pubmed.ncbi.nlm.nih.gov/34499597 https://pubmed.ncbi.nlm.nih.gov/34496334 https://pubmed.ncbi.nlm.nih.gov/34466662 https://pubmed.ncbi.nlm.nih.gov/34460244 https://pubmed.ncbi.nlm.nih.gov/34413138 https://pubmed.ncbi.nlm.nih.go…
TRADD	-0.636649	0.041954	TNFRSF1A associated via death domain	The protein encoded by this gene is a death domain containing adaptor molecule that interacts with TNFRSF1A/TNFR1 and mediates programmed cell death signaling and NF-kappaB activation. This protein binds adaptor protein TRAF2, reduces the recruitment of inhibitor-of-apoptosis proteins (IAPs) by TRAF2, and thus suppresses TRAF2 mediated apoptosis. This protein can also interact with receptor TNFRS…	https://www.ensembl.org/Homo_sapiens/Gene/ExpressionAtlas?g=ENSG00000102871	http://www.ensembl.org/id/ENSG00000102871	https://www.ncbi.nlm.nih.gov/gene?term=(TRADD[Gene Name]) AND Homo sapiens[Organism]	https://pubmed.ncbi.nlm.nih.gov/34070875 https://pubmed.ncbi.nlm.nih.gov/33627626 https://pubmed.ncbi.nlm.nih.gov/33539010 https://pubmed.ncbi.nlm.nih.gov/33513437 https://pubmed.ncbi.nlm.nih.gov/33428668 https://pubmed.ncbi.nlm.nih.gov/33194960 https://pubmed.ncbi.nlm.nih.gov/33185868 https://pubmed.ncbi.nlm.nih.gov/32986201 https://pubmed.ncbi.nlm.nih.gov/32968279 https://pubmed.ncbi.nlm.nih.go…	https://pubmed.ncbi.nlm.nih.gov/34386919 https://pubmed.ncbi.nlm.nih.gov/34313542 https://pubmed.ncbi.nlm.nih.gov/34175311 https://pubmed.ncbi.nlm.nih.gov/34133469 https://pubmed.ncbi.nlm.nih.gov/34070875 https://pubmed.ncbi.nlm.nih.gov/34061031 https://pubmed.ncbi.nlm.nih.gov/33996408 https://pubmed.ncbi.nlm.nih.gov/33987411 https://pubmed.ncbi.nlm.nih.gov/33936286 https://pubmed.ncbi.nlm.nih.go…
ARPC5L	0.503998	0.041994	actin related protein 2/3 complex subunit 5 like		https://www.ensembl.org/Homo_sapiens/Gene/ExpressionAtlas?g=ENSG00000136950	http://www.ensembl.org/id/ENSG00000136950	https://www.ncbi.nlm.nih.gov/gene?term=(ARPC5L[Gene Name]) AND Homo sapiens[Organism]	https://pubmed.ncbi.nlm.nih.gov/27559607 https://pubmed.ncbi.nlm.nih.gov/26655834 https://pubmed.ncbi.nlm.nih.gov/24615350 https://pubmed.ncbi.nlm.nih.gov/24480542	https://pubmed.ncbi.nlm.nih.gov/34307456 https://pubmed.ncbi.nlm.nih.gov/32661131 https://pubmed.ncbi.nlm.nih.gov/28892082 https://pubmed.ncbi.nlm.nih.gov/27559607 https://pubmed.ncbi.nlm.nih.gov/26655834 https://pubmed.ncbi.nlm.nih.gov/25947061 https://pubmed.ncbi.nlm.nih.gov/24615350 https://pubmed.ncbi.nlm.nih.gov/24480542
MT-CO2	0.890979	0.042747	cytochrome c oxidase subunit II		https://www.ensembl.org/Homo_sapiens/Gene/ExpressionAtlas?g=ENSG00000198712	http://www.ensembl.org/id/ENSG00000198712	https://www.ncbi.nlm.nih.gov/gene?term=(MT-CO2[Gene Name]) AND Homo sapiens[Organism]	https://pubmed.ncbi.nlm.nih.gov/33057164 https://pubmed.ncbi.nlm.nih.gov/32125664 https://pubmed.ncbi.nlm.nih.gov/32096057 https://pubmed.ncbi.nlm.nih.gov/32066501 https://pubmed.ncbi.nlm.nih.gov/31898953 https://pubmed.ncbi.nlm.nih.gov/31628462 https://pubmed.ncbi.nlm.nih.gov/31577800 https://pubmed.ncbi.nlm.nih.gov/31366282 https://pubmed.ncbi.nlm.nih.gov/31251111 https://pubmed.ncbi.nlm.nih.go…	https://pubmed.ncbi.nlm.nih.gov/34325999 https://pubmed.ncbi.nlm.nih.gov/34234613 https://pubmed.ncbi.nlm.nih.gov/34207027 https://pubmed.ncbi.nlm.nih.gov/34145303 https://pubmed.ncbi.nlm.nih.gov/34003589 https://pubmed.ncbi.nlm.nih.gov/34002311 https://pubmed.ncbi.nlm.nih.gov/33748315 https://pubmed.ncbi.nlm.nih.gov/33727563 https://pubmed.ncbi.nlm.nih.gov/33691743 https://pubmed.ncbi.nlm.nih.go…
ZNF517	-0.706777	0.0428718	zinc finger protein 517		https://www.ensembl.org/Homo_sapiens/Gene/ExpressionAtlas?g=ENSG00000197363	http://www.ensembl.org/id/ENSG00000197363	https://www.ncbi.nlm.nih.gov/gene?term=(ZNF517[Gene Name]) AND Homo sapiens[Organism]	https://pubmed.ncbi.nlm.nih.gov/30477734 https://pubmed.ncbi.nlm.nih.gov/27282200 https://pubmed.ncbi.nlm.nih.gov/20346131	https://pubmed.ncbi.nlm.nih.gov/30477734 https://pubmed.ncbi.nlm.nih.gov/27282200 https://pubmed.ncbi.nlm.nih.gov/20346131
NDRG4	-0.640986	0.0428755	NDRG family member 4	This gene is a member of the N-myc downregulated gene family which belongs to the alpha/beta hydrolase superfamily. The protein encoded by this gene is a cytoplasmic protein that is required for cell cycle progression and survival in primary astrocytes and may be involved in the regulation of mitogenic signalling in vascular smooth muscles cells. Alternative splicing results in multiple transcrip…	https://www.ensembl.org/Homo_sapiens/Gene/ExpressionAtlas?g=ENSG00000103034	http://www.ensembl.org/id/ENSG00000103034	https://www.ncbi.nlm.nih.gov/gene?term=(NDRG4[Gene Name]) AND Homo sapiens[Organism]	https://pubmed.ncbi.nlm.nih.gov/34218733 https://pubmed.ncbi.nlm.nih.gov/34115542 https://pubmed.ncbi.nlm.nih.gov/33890711 https://pubmed.ncbi.nlm.nih.gov/33667214 https://pubmed.ncbi.nlm.nih.gov/33298240 https://pubmed.ncbi.nlm.nih.gov/32273901 https://pubmed.ncbi.nlm.nih.gov/32196834 https://pubmed.ncbi.nlm.nih.gov/32166572 https://pubmed.ncbi.nlm.nih.gov/32048632 https://pubmed.ncbi.nlm.nih.go…	https://pubmed.ncbi.nlm.nih.gov/34218733 https://pubmed.ncbi.nlm.nih.gov/34115542 https://pubmed.ncbi.nlm.nih.gov/33890711 https://pubmed.ncbi.nlm.nih.gov/33858496 https://pubmed.ncbi.nlm.nih.gov/33718241 https://pubmed.ncbi.nlm.nih.gov/33667214 https://pubmed.ncbi.nlm.nih.gov/33504902 https://pubmed.ncbi.nlm.nih.gov/33391430 https://pubmed.ncbi.nlm.nih.gov/33298240 https://pubmed.ncbi.nlm.nih.go…
KLHL24	-0.642829	0.0447339	kelch like family member 24	The protein encoded by this gene is a ubiquitin ligase substrate receptor and is regulated by autoubiquitination. Variations in the translation initiation codon of this gene have been found, which result in an N-terminally truncated but more stable protein due to loss of the autoubiquitination function. The more stable mutant protein causes an increased ubiquitin and degradation of keratin 14, wh…	https://www.ensembl.org/Homo_sapiens/Gene/ExpressionAtlas?g=ENSG00000114796	http://www.ensembl.org/id/ENSG00000114796	https://www.ncbi.nlm.nih.gov/gene?term=(KLHL24[Gene Name]) AND Homo sapiens[Organism]	https://pubmed.ncbi.nlm.nih.gov/33744021 https://pubmed.ncbi.nlm.nih.gov/33274474 https://pubmed.ncbi.nlm.nih.gov/32783661 https://pubmed.ncbi.nlm.nih.gov/32517579 https://pubmed.ncbi.nlm.nih.gov/32234386 https://pubmed.ncbi.nlm.nih.gov/30715372 https://pubmed.ncbi.nlm.nih.gov/30579426 https://pubmed.ncbi.nlm.nih.gov/30226531 https://pubmed.ncbi.nlm.nih.gov/30120936 https://pubmed.ncbi.nlm.nih.go…	https://pubmed.ncbi.nlm.nih.gov/34526680 https://pubmed.ncbi.nlm.nih.gov/34433394 https://pubmed.ncbi.nlm.nih.gov/34292882 https://pubmed.ncbi.nlm.nih.gov/34238288 https://pubmed.ncbi.nlm.nih.gov/33925460 https://pubmed.ncbi.nlm.nih.gov/33744021 https://pubmed.ncbi.nlm.nih.gov/33274474 https://pubmed.ncbi.nlm.nih.gov/32783661 https://pubmed.ncbi.nlm.nih.gov/32517579 https://pubmed.ncbi.nlm.nih.go…
MRPL47	0.768477	0.045029	mitochondrial ribosomal protein L47	Mammalian mitochondrial ribosomal proteins are encoded by nuclear genes and help in protein synthesis within the mitochondrion. Mitochondrial ribosomes (mitoribosomes) consist of a small 28S subunit and a large 39S subunit. They have an estimated 75% protein to rRNA composition compared to prokaryotic ribosomes, where this ratio is reversed. Another difference between mammalian mitoribosomes and …	https://www.ensembl.org/Homo_sapiens/Gene/ExpressionAtlas?g=ENSG00000136522	http://www.ensembl.org/id/ENSG00000136522	https://www.ncbi.nlm.nih.gov/gene?term=(MRPL47[Gene Name]) AND Homo sapiens[Organism]	https://pubmed.ncbi.nlm.nih.gov/32756109 https://pubmed.ncbi.nlm.nih.gov/30191766 https://pubmed.ncbi.nlm.nih.gov/20407791	https://pubmed.ncbi.nlm.nih.gov/33505420 https://pubmed.ncbi.nlm.nih.gov/32987154 https://pubmed.ncbi.nlm.nih.gov/32756109 https://pubmed.ncbi.nlm.nih.gov/30191766 https://pubmed.ncbi.nlm.nih.gov/20407791 https://pubmed.ncbi.nlm.nih.gov/11056543 https://pubmed.ncbi.nlm.nih.gov/7873789
MRPS35	0.628732	0.0466337	mitochondrial ribosomal protein S28	Mammalian mitochondrial ribosomal proteins are encoded by nuclear genes and help in protein synthesis within the mitochondrion. Mitochondrial ribosomes (mitoribosomes) consist of a small 28S subunit and a large 39S subunit. They have an estimated 75% protein to rRNA composition compared to prokaryotic ribosomes, where this ratio is reversed. Another difference between mammalian mitoribosomes and …	https://www.ensembl.org/Homo_sapiens/Gene/ExpressionAtlas?g=ENSG00000061794	http://www.ensembl.org/id/ENSG00000061794	https://www.ncbi.nlm.nih.gov/gene?term=(MRPS35[Gene Name]) AND Homo sapiens[Organism]	https://pubmed.ncbi.nlm.nih.gov/28600779 https://pubmed.ncbi.nlm.nih.gov/24005050 https://pubmed.ncbi.nlm.nih.gov/12660824	https://pubmed.ncbi.nlm.nih.gov/33908200 https://pubmed.ncbi.nlm.nih.gov/33763969 https://pubmed.ncbi.nlm.nih.gov/32987154 https://pubmed.ncbi.nlm.nih.gov/28966679 https://pubmed.ncbi.nlm.nih.gov/28600779 https://pubmed.ncbi.nlm.nih.gov/24005050 https://pubmed.ncbi.nlm.nih.gov/21829381 https://pubmed.ncbi.nlm.nih.gov/15906469 https://pubmed.ncbi.nlm.nih.gov/12660824 https://pubmed.ncbi.nlm.nih.go…
C19orf53	0.582507	0.0470564	chromosome 19 open reading frame 53		https://www.ensembl.org/Homo_sapiens/Gene/ExpressionAtlas?g=ENSG00000104979	http://www.ensembl.org/id/ENSG00000104979	https://www.ncbi.nlm.nih.gov/gene?term=(C19orf53[Gene Name]) AND Homo sapiens[Organism]	https://pubmed.ncbi.nlm.nih.gov/31494268 https://pubmed.ncbi.nlm.nih.gov/25551281	https://pubmed.ncbi.nlm.nih.gov/33586084 https://pubmed.ncbi.nlm.nih.gov/31494268 https://pubmed.ncbi.nlm.nih.gov/25551281
AHRR	-0.561254	0.0475341	cytochrome P450 family 1 subfamily A member 1	This gene, CYP1A1, encodes a member of the cytochrome P450 superfamily of enzymes. The cytochrome P450 proteins are monooxygenases which catalyze many reactions involved in drug metabolism and synthesis of cholesterol, steroids and other lipids. This protein localizes to the endoplasmic reticulum and its expression is induced by some polycyclic aromatic hydrocarbons (PAHs), some of which are foun…	https://www.ensembl.org/Homo_sapiens/Gene/ExpressionAtlas?g=ENSG00000063438	http://www.ensembl.org/id/ENSG00000063438	https://www.ncbi.nlm.nih.gov/gene?term=(AHRR[Gene Name]) AND Homo sapiens[Organism]	https://pubmed.ncbi.nlm.nih.gov/33990564 https://pubmed.ncbi.nlm.nih.gov/33936048 https://pubmed.ncbi.nlm.nih.gov/33839117 https://pubmed.ncbi.nlm.nih.gov/33799876 https://pubmed.ncbi.nlm.nih.gov/33784906 https://pubmed.ncbi.nlm.nih.gov/33763068 https://pubmed.ncbi.nlm.nih.gov/33746961 https://pubmed.ncbi.nlm.nih.gov/33549677 https://pubmed.ncbi.nlm.nih.gov/33419350 https://pubmed.ncbi.nlm.nih.go…	https://pubmed.ncbi.nlm.nih.gov/34520756 https://pubmed.ncbi.nlm.nih.gov/34504443 https://pubmed.ncbi.nlm.nih.gov/34504427 https://pubmed.ncbi.nlm.nih.gov/34461234 https://pubmed.ncbi.nlm.nih.gov/34440450 https://pubmed.ncbi.nlm.nih.gov/34302046 https://pubmed.ncbi.nlm.nih.gov/34182925 https://pubmed.ncbi.nlm.nih.gov/34139396 https://pubmed.ncbi.nlm.nih.gov/34091768 https://pubmed.ncbi.nlm.nih.go…
ALX4	-0.522732	0.0482943	ALX homeobox 4	This gene encodes a paired-like homeodomain transcription factor expressed in the mesenchyme of developing bones, limbs, hair, teeth, and mammary tissue. Mutations in this gene cause parietal foramina 2 (PFM2); an autosomal dominant disease characterized by deficient ossification of the parietal bones. Mutations in this gene also cause a form of frontonasal dysplasia with alopecia and hypogonadis…	https://www.ensembl.org/Homo_sapiens/Gene/ExpressionAtlas?g=ENSG00000052850	http://www.ensembl.org/id/ENSG00000052850	https://www.ncbi.nlm.nih.gov/gene?term=(ALX4[Gene Name]) AND Homo sapiens[Organism]	https://pubmed.ncbi.nlm.nih.gov/34218733 https://pubmed.ncbi.nlm.nih.gov/33369125 https://pubmed.ncbi.nlm.nih.gov/32856218 https://pubmed.ncbi.nlm.nih.gov/32677467 https://pubmed.ncbi.nlm.nih.gov/32650755 https://pubmed.ncbi.nlm.nih.gov/32539762 https://pubmed.ncbi.nlm.nih.gov/32385972 https://pubmed.ncbi.nlm.nih.gov/32216639 https://pubmed.ncbi.nlm.nih.gov/31791584 https://pubmed.ncbi.nlm.nih.go…	https://pubmed.ncbi.nlm.nih.gov/34315693 https://pubmed.ncbi.nlm.nih.gov/34218733 https://pubmed.ncbi.nlm.nih.gov/34157281 https://pubmed.ncbi.nlm.nih.gov/34112920 https://pubmed.ncbi.nlm.nih.gov/34098755 https://pubmed.ncbi.nlm.nih.gov/33949667 https://pubmed.ncbi.nlm.nih.gov/33836758 https://pubmed.ncbi.nlm.nih.gov/33781094 https://pubmed.ncbi.nlm.nih.gov/33728725 https://pubmed.ncbi.nlm.nih.go…
RPF1	0.870613	0.0484115	NEDD4 E3 ubiquitin protein ligase	This gene is the founding member of the NEDD4 family of HECT ubiquitin ligases that function in the ubiquitin proteasome system of protein degradation. The encoded protein contains an N-terminal calcium and phospholipid binding C2 domain followed by multiple tryptophan-rich WW domains and, a C-terminal HECT ubiquitin ligase catalytic domain. It plays critical role in the regulation of a number of…	https://www.ensembl.org/Homo_sapiens/Gene/ExpressionAtlas?g=ENSG00000117133	http://www.ensembl.org/id/ENSG00000117133	https://www.ncbi.nlm.nih.gov/gene?term=(RPF1[Gene Name]) AND Homo sapiens[Organism]	https://pubmed.ncbi.nlm.nih.gov/15792035 https://pubmed.ncbi.nlm.nih.gov/15459955 https://pubmed.ncbi.nlm.nih.gov/10490634	https://pubmed.ncbi.nlm.nih.gov/34100653 https://pubmed.ncbi.nlm.nih.gov/33909186 https://pubmed.ncbi.nlm.nih.gov/33193490 https://pubmed.ncbi.nlm.nih.gov/30673485 https://pubmed.ncbi.nlm.nih.gov/30244393 https://pubmed.ncbi.nlm.nih.gov/29557065 https://pubmed.ncbi.nlm.nih.gov/29245012 https://pubmed.ncbi.nlm.nih.gov/26640231 https://pubmed.ncbi.nlm.nih.gov/24804940 https://pubmed.ncbi.nlm.nih.go…
PCF55 HC-Evs
COL1A2	-0.6319	5.33452e-35	collagen type I alpha 2 chain	This gene encodes the pro-alpha2 chain of type I collagen whose triple helix comprises two alpha1 chains and one alpha2 chain. Type I is a fibril-forming collagen found in most connective tissues and is abundant in bone, cornea, dermis and tendon. Mutations in this gene are associated with osteogenesis imperfecta types I-IV, Ehlers-Danlos syndrome type VIIB, recessive Ehlers-Danlos syndrome Class…	https://www.ensembl.org/Homo_sapiens/Gene/ExpressionAtlas?g=ENSG00000164692	http://www.ensembl.org/id/ENSG00000164692	https://www.ncbi.nlm.nih.gov/gene?term=(COL1A2[Gene Name]) AND Homo sapiens[Organism]	https://pubmed.ncbi.nlm.nih.gov/34495108 https://pubmed.ncbi.nlm.nih.gov/34450031 https://pubmed.ncbi.nlm.nih.gov/34449476 https://pubmed.ncbi.nlm.nih.gov/34432981 https://pubmed.ncbi.nlm.nih.gov/34404160 https://pubmed.ncbi.nlm.nih.gov/34362454 https://pubmed.ncbi.nlm.nih.gov/34322944 https://pubmed.ncbi.nlm.nih.gov/34296550 https://pubmed.ncbi.nlm.nih.gov/34289682 https://pubmed.ncbi.nlm.nih.go…	https://pubmed.ncbi.nlm.nih.gov/34545375 https://pubmed.ncbi.nlm.nih.gov/34542758 https://pubmed.ncbi.nlm.nih.gov/34541930 https://pubmed.ncbi.nlm.nih.gov/34541369 https://pubmed.ncbi.nlm.nih.gov/34541239 https://pubmed.ncbi.nlm.nih.gov/34539753 https://pubmed.ncbi.nlm.nih.gov/34536180 https://pubmed.ncbi.nlm.nih.gov/34534709 https://pubmed.ncbi.nlm.nih.gov/34532615 https://pubmed.ncbi.nlm.nih.go…
CEMIP	-0.571301	7.33683e-28	cell migration inducing hyaluronidase 1		https://www.ensembl.org/Homo_sapiens/Gene/ExpressionAtlas?g=ENSG00000103888	http://www.ensembl.org/id/ENSG00000103888	https://www.ncbi.nlm.nih.gov/gene?term=(CEMIP[Gene Name]) AND Homo sapiens[Organism]	https://pubmed.ncbi.nlm.nih.gov/33773462 https://pubmed.ncbi.nlm.nih.gov/33669634 https://pubmed.ncbi.nlm.nih.gov/33422943 https://pubmed.ncbi.nlm.nih.gov/33327261 https://pubmed.ncbi.nlm.nih.gov/33197891 https://pubmed.ncbi.nlm.nih.gov/32803843 https://pubmed.ncbi.nlm.nih.gov/32648226 https://pubmed.ncbi.nlm.nih.gov/32588253 https://pubmed.ncbi.nlm.nih.gov/32519472 https://pubmed.ncbi.nlm.nih.go…	https://pubmed.ncbi.nlm.nih.gov/34521918 https://pubmed.ncbi.nlm.nih.gov/34455220 https://pubmed.ncbi.nlm.nih.gov/34437815 https://pubmed.ncbi.nlm.nih.gov/34338150 https://pubmed.ncbi.nlm.nih.gov/34307159 https://pubmed.ncbi.nlm.nih.gov/34156672 https://pubmed.ncbi.nlm.nih.gov/33995632 https://pubmed.ncbi.nlm.nih.gov/33928604 https://pubmed.ncbi.nlm.nih.gov/33887254 https://pubmed.ncbi.nlm.nih.go…
COL1A1	-0.743304	2.13008e-27	collagen type I alpha 1 chain	This gene encodes the pro-alpha1 chains of type I collagen whose triple helix comprises two alpha1 chains and one alpha2 chain. Type I is a fibril-forming collagen found in most connective tissues and is abundant in bone, cornea, dermis and tendon. Mutations in this gene are associated with osteogenesis imperfecta types I-IV, Ehlers-Danlos syndrome type VIIA, Ehlers-Danlos syndrome Classical type…	https://www.ensembl.org/Homo_sapiens/Gene/ExpressionAtlas?g=ENSG00000108821	http://www.ensembl.org/id/ENSG00000108821	https://www.ncbi.nlm.nih.gov/gene?term=(COL1A1[Gene Name]) AND Homo sapiens[Organism]	https://pubmed.ncbi.nlm.nih.gov/34518518 https://pubmed.ncbi.nlm.nih.gov/34502419 https://pubmed.ncbi.nlm.nih.gov/34495108 https://pubmed.ncbi.nlm.nih.gov/34445479 https://pubmed.ncbi.nlm.nih.gov/34445472 https://pubmed.ncbi.nlm.nih.gov/34440360 https://pubmed.ncbi.nlm.nih.gov/34299123 https://pubmed.ncbi.nlm.nih.gov/34243624 https://pubmed.ncbi.nlm.nih.gov/34201046 https://pubmed.ncbi.nlm.nih.go…	https://pubmed.ncbi.nlm.nih.gov/34546975 https://pubmed.ncbi.nlm.nih.gov/34541602 https://pubmed.ncbi.nlm.nih.gov/34539791 https://pubmed.ncbi.nlm.nih.gov/34539753 https://pubmed.ncbi.nlm.nih.gov/34529238 https://pubmed.ncbi.nlm.nih.gov/34526039 https://pubmed.ncbi.nlm.nih.gov/34524461 https://pubmed.ncbi.nlm.nih.gov/34523693 https://pubmed.ncbi.nlm.nih.gov/34519823 https://pubmed.ncbi.nlm.nih.go…
MXRA5	-0.836316	7.92259e-27	matrix remodeling associated 5	This gene encodes one of the matrix-remodelling associated proteins. This protein contains 7 leucine-rich repeats and 12 immunoglobulin-like C2-type domains related to perlecan. This gene has a pseudogene on chromosome Y. [provided by RefSeq, Mar 2010]	https://www.ensembl.org/Homo_sapiens/Gene/ExpressionAtlas?g=ENSG00000101825	http://www.ensembl.org/id/ENSG00000101825	https://www.ncbi.nlm.nih.gov/gene?term=(MXRA5[Gene Name]) AND Homo sapiens[Organism]	https://pubmed.ncbi.nlm.nih.gov/33627673 https://pubmed.ncbi.nlm.nih.gov/33232371 https://pubmed.ncbi.nlm.nih.gov/32926103 https://pubmed.ncbi.nlm.nih.gov/32620106 https://pubmed.ncbi.nlm.nih.gov/32392178 https://pubmed.ncbi.nlm.nih.gov/32339978 https://pubmed.ncbi.nlm.nih.gov/30598261 https://pubmed.ncbi.nlm.nih.gov/30414097 https://pubmed.ncbi.nlm.nih.gov/29453465 https://pubmed.ncbi.nlm.nih.go…	https://pubmed.ncbi.nlm.nih.gov/34249924 https://pubmed.ncbi.nlm.nih.gov/34215253 https://pubmed.ncbi.nlm.nih.gov/34211612 https://pubmed.ncbi.nlm.nih.gov/34200627 https://pubmed.ncbi.nlm.nih.gov/33714937 https://pubmed.ncbi.nlm.nih.gov/33627673 https://pubmed.ncbi.nlm.nih.gov/33532664 https://pubmed.ncbi.nlm.nih.gov/33232371 https://pubmed.ncbi.nlm.nih.gov/33065998 https://pubmed.ncbi.nlm.nih.go…
ELN	-0.987171	2.58607e-25	elastin	This gene encodes a protein that is one of the two components of elastic fibers. Elastic fibers comprise part of the extracellular matrix and confer elasticity to organs and tissues including the heart, skin, lungs, ligaments, and blood vessels. The encoded protein is rich in hydrophobic amino acids such as glycine and proline, which form mobile hydrophobic regions bounded by crosslinks between l…	https://www.ensembl.org/Homo_sapiens/Gene/ExpressionAtlas?g=ENSG00000049540	http://www.ensembl.org/id/ENSG00000049540	https://www.ncbi.nlm.nih.gov/gene?term=(ELN[Gene Name]) AND Homo sapiens[Organism]	https://pubmed.ncbi.nlm.nih.gov/34459887 https://pubmed.ncbi.nlm.nih.gov/34448812 https://pubmed.ncbi.nlm.nih.gov/34445594 https://pubmed.ncbi.nlm.nih.gov/34397867 https://pubmed.ncbi.nlm.nih.gov/34307505 https://pubmed.ncbi.nlm.nih.gov/34274609 https://pubmed.ncbi.nlm.nih.gov/34080256 https://pubmed.ncbi.nlm.nih.gov/34066473 https://pubmed.ncbi.nlm.nih.gov/33887734 https://pubmed.ncbi.nlm.nih.go…	https://pubmed.ncbi.nlm.nih.gov/34535016 https://pubmed.ncbi.nlm.nih.gov/34525180 https://pubmed.ncbi.nlm.nih.gov/34523095 https://pubmed.ncbi.nlm.nih.gov/34381592 https://pubmed.ncbi.nlm.nih.gov/34461502 https://pubmed.ncbi.nlm.nih.gov/34459887 https://pubmed.ncbi.nlm.nih.gov/34448812 https://pubmed.ncbi.nlm.nih.gov/34445594 https://pubmed.ncbi.nlm.nih.gov/34442340 https://pubmed.ncbi.nlm.nih.go…
THBS2	-0.648218	1.19554e-24	thrombospondin 2	The protein encoded by this gene belongs to the thrombospondin family. It is a disulfide-linked homotrimeric glycoprotein that mediates cell-to-cell and cell-to-matrix interactions. This protein has been shown to function as a potent inhibitor of tumor growth and angiogenesis. Studies of the mouse counterpart suggest that this protein may modulate the cell surface properties of mesenchymal cells …	https://www.ensembl.org/Homo_sapiens/Gene/ExpressionAtlas?g=ENSG00000186340	http://www.ensembl.org/id/ENSG00000186340	https://www.ncbi.nlm.nih.gov/gene?term=(THBS2[Gene Name]) AND Homo sapiens[Organism]	https://pubmed.ncbi.nlm.nih.gov/34309635 https://pubmed.ncbi.nlm.nih.gov/33794141 https://pubmed.ncbi.nlm.nih.gov/33672678 https://pubmed.ncbi.nlm.nih.gov/33597969 https://pubmed.ncbi.nlm.nih.gov/33582701 https://pubmed.ncbi.nlm.nih.gov/33503825 https://pubmed.ncbi.nlm.nih.gov/33421752 https://pubmed.ncbi.nlm.nih.gov/33420869 https://pubmed.ncbi.nlm.nih.gov/33415696 https://pubmed.ncbi.nlm.nih.go…	https://pubmed.ncbi.nlm.nih.gov/34511983 https://pubmed.ncbi.nlm.nih.gov/34508113 https://pubmed.ncbi.nlm.nih.gov/34471634 https://pubmed.ncbi.nlm.nih.gov/34354366 https://pubmed.ncbi.nlm.nih.gov/34332113 https://pubmed.ncbi.nlm.nih.gov/34329660 https://pubmed.ncbi.nlm.nih.gov/34309635 https://pubmed.ncbi.nlm.nih.gov/34288045 https://pubmed.ncbi.nlm.nih.gov/34283835 https://pubmed.ncbi.nlm.nih.go…
MEGF6	-0.649408	4.85573e-22	multiple EGF like domains 6		https://www.ensembl.org/Homo_sapiens/Gene/ExpressionAtlas?g=ENSG00000162591	http://www.ensembl.org/id/ENSG00000162591	https://www.ncbi.nlm.nih.gov/gene?term=(MEGF6[Gene Name]) AND Homo sapiens[Organism]	https://pubmed.ncbi.nlm.nih.gov/33026655 https://pubmed.ncbi.nlm.nih.gov/31615912 https://pubmed.ncbi.nlm.nih.gov/29719292 https://pubmed.ncbi.nlm.nih.gov/29236566	https://pubmed.ncbi.nlm.nih.gov/34422820 https://pubmed.ncbi.nlm.nih.gov/34413927 https://pubmed.ncbi.nlm.nih.gov/33527017 https://pubmed.ncbi.nlm.nih.gov/33026655 https://pubmed.ncbi.nlm.nih.gov/32078629 https://pubmed.ncbi.nlm.nih.gov/31615912 https://pubmed.ncbi.nlm.nih.gov/30721949 https://pubmed.ncbi.nlm.nih.gov/30670683 https://pubmed.ncbi.nlm.nih.gov/30381865 https://pubmed.ncbi.nlm.nih.go…
COL5A1	-0.598506	8.76205e-22	collagen type V alpha 1 chain	This gene encodes an alpha chain for one of the low abundance fibrillar collagens. Fibrillar collagen molecules are trimers that can be composed of one or more types of alpha chains. Type V collagen is found in tissues containing type I collagen and appears to regulate the assembly of heterotypic fibers composed of both type I and type V collagen. This gene product is closely related to type XI c…	https://www.ensembl.org/Homo_sapiens/Gene/ExpressionAtlas?g=ENSG00000130635	http://www.ensembl.org/id/ENSG00000130635	https://www.ncbi.nlm.nih.gov/gene?term=(COL5A1[Gene Name]) AND Homo sapiens[Organism]	https://pubmed.ncbi.nlm.nih.gov/34046847 https://pubmed.ncbi.nlm.nih.gov/33976500 https://pubmed.ncbi.nlm.nih.gov/33860039 https://pubmed.ncbi.nlm.nih.gov/33819468 https://pubmed.ncbi.nlm.nih.gov/33791366 https://pubmed.ncbi.nlm.nih.gov/33643291 https://pubmed.ncbi.nlm.nih.gov/33498938 https://pubmed.ncbi.nlm.nih.gov/33450585 https://pubmed.ncbi.nlm.nih.gov/33409715 https://pubmed.ncbi.nlm.nih.go…	https://pubmed.ncbi.nlm.nih.gov/34541602 https://pubmed.ncbi.nlm.nih.gov/34540041 https://pubmed.ncbi.nlm.nih.gov/34462473 https://pubmed.ncbi.nlm.nih.gov/34366884 https://pubmed.ncbi.nlm.nih.gov/34356072 https://pubmed.ncbi.nlm.nih.gov/34354366 https://pubmed.ncbi.nlm.nih.gov/34334530 https://pubmed.ncbi.nlm.nih.gov/34265140 https://pubmed.ncbi.nlm.nih.gov/34199925 https://pubmed.ncbi.nlm.nih.go…
HSPG2	-0.510196	4.75476e-21	heparan sulfate proteoglycan 2	This gene encodes the perlecan protein, which consists of a core protein to which three long chains of glycosaminoglycans (heparan sulfate or chondroitin sulfate) are attached. The perlecan protein is a large multidomain proteoglycan that binds to and cross-links many extracellular matrix components and cell-surface molecules. It has been shown that this protein interacts with laminin, prolargin,…	https://www.ensembl.org/Homo_sapiens/Gene/ExpressionAtlas?g=ENSG00000142798	http://www.ensembl.org/id/ENSG00000142798	https://www.ncbi.nlm.nih.gov/gene?term=(HSPG2[Gene Name]) AND Homo sapiens[Organism]	https://pubmed.ncbi.nlm.nih.gov/33809984 https://pubmed.ncbi.nlm.nih.gov/33639972 https://pubmed.ncbi.nlm.nih.gov/33601038 https://pubmed.ncbi.nlm.nih.gov/33543035 https://pubmed.ncbi.nlm.nih.gov/33402471 https://pubmed.ncbi.nlm.nih.gov/33377483 https://pubmed.ncbi.nlm.nih.gov/33333988 https://pubmed.ncbi.nlm.nih.gov/33238404 https://pubmed.ncbi.nlm.nih.gov/32960359 https://pubmed.ncbi.nlm.nih.go…	https://pubmed.ncbi.nlm.nih.gov/34433968 https://pubmed.ncbi.nlm.nih.gov/34351574 https://pubmed.ncbi.nlm.nih.gov/34244600 https://pubmed.ncbi.nlm.nih.gov/34174923 https://pubmed.ncbi.nlm.nih.gov/34040895 https://pubmed.ncbi.nlm.nih.gov/34014961 https://pubmed.ncbi.nlm.nih.gov/33835272 https://pubmed.ncbi.nlm.nih.gov/33809984 https://pubmed.ncbi.nlm.nih.gov/33767660 https://pubmed.ncbi.nlm.nih.go…
STC2	-0.516715	7.07736e-14	stanniocalcin 2	This gene encodes a secreted, homodimeric glycoprotein that is expressed in a wide variety of tissues and may have autocrine or paracrine functions. The encoded protein has 10 of its 15 cysteine residues conserved among stanniocalcin family members and is phosphorylated by casein kinase 2 exclusively on its serine residues. Its C-terminus contains a cluster of histidine residues which may interac…	https://www.ensembl.org/Homo_sapiens/Gene/ExpressionAtlas?g=ENSG00000113739	http://www.ensembl.org/id/ENSG00000113739	https://www.ncbi.nlm.nih.gov/gene?term=(STC2[Gene Name]) AND Homo sapiens[Organism]	https://pubmed.ncbi.nlm.nih.gov/34289558 https://pubmed.ncbi.nlm.nih.gov/34111662 https://pubmed.ncbi.nlm.nih.gov/34099278 https://pubmed.ncbi.nlm.nih.gov/33952718 https://pubmed.ncbi.nlm.nih.gov/33813422 https://pubmed.ncbi.nlm.nih.gov/33774276 https://pubmed.ncbi.nlm.nih.gov/33628816 https://pubmed.ncbi.nlm.nih.gov/33541291 https://pubmed.ncbi.nlm.nih.gov/33466212 https://pubmed.ncbi.nlm.nih.go…	https://pubmed.ncbi.nlm.nih.gov/34532136 https://pubmed.ncbi.nlm.nih.gov/34506805 https://pubmed.ncbi.nlm.nih.gov/34422808 https://pubmed.ncbi.nlm.nih.gov/34349789 https://pubmed.ncbi.nlm.nih.gov/34289558 https://pubmed.ncbi.nlm.nih.gov/34249085 https://pubmed.ncbi.nlm.nih.gov/34225733 https://pubmed.ncbi.nlm.nih.gov/34220923 https://pubmed.ncbi.nlm.nih.gov/34149923 https://pubmed.ncbi.nlm.nih.go…
COL3A1	-0.534785	3.35845e-12	collagen type III alpha 1 chain	This gene encodes the pro-alpha1 chains of type III collagen, a fibrillar collagen that is found in extensible connective tissues such as skin, lung, uterus, intestine and the vascular system, frequently in association with type I collagen. Mutations in this gene are associated with Ehlers-Danlos syndrome types IV, and with aortic and arterial aneurysms. Two transcripts, resulting from the use of…	https://www.ensembl.org/Homo_sapiens/Gene/ExpressionAtlas?g=ENSG00000168542	http://www.ensembl.org/id/ENSG00000168542	https://www.ncbi.nlm.nih.gov/gene?term=(COL3A1[Gene Name]) AND Homo sapiens[Organism]	https://pubmed.ncbi.nlm.nih.gov/34495108 https://pubmed.ncbi.nlm.nih.gov/34461940 https://pubmed.ncbi.nlm.nih.gov/34440360 https://pubmed.ncbi.nlm.nih.gov/34348663 https://pubmed.ncbi.nlm.nih.gov/34267068 https://pubmed.ncbi.nlm.nih.gov/34229299 https://pubmed.ncbi.nlm.nih.gov/34226255 https://pubmed.ncbi.nlm.nih.gov/34134955 https://pubmed.ncbi.nlm.nih.gov/34129225 https://pubmed.ncbi.nlm.nih.go…	https://pubmed.ncbi.nlm.nih.gov/34541602 https://pubmed.ncbi.nlm.nih.gov/34538206 https://pubmed.ncbi.nlm.nih.gov/34527572 https://pubmed.ncbi.nlm.nih.gov/34512730 https://pubmed.ncbi.nlm.nih.gov/34510780 https://pubmed.ncbi.nlm.nih.gov/34508762 https://pubmed.ncbi.nlm.nih.gov/34502314 https://pubmed.ncbi.nlm.nih.gov/34495108 https://pubmed.ncbi.nlm.nih.gov/34491311 https://pubmed.ncbi.nlm.nih.go…
PRAG1	-0.580873	4.33785e-11	PEAK1 related, kinase-activating pseudokinase 1	This gene encodes an enzyme that belongs to the tyrosine protein kinase family. A similar protein in rat binds to Rho family GTPase 2 (Rnd2) and regulates neurite outgrowth via activation of Ras homolog gene family, member A (RhoA). [provided by RefSeq, Mar 2014]	https://www.ensembl.org/Homo_sapiens/Gene/ExpressionAtlas?g=ENSG00000275342	http://www.ensembl.org/id/ENSG00000275342	https://www.ncbi.nlm.nih.gov/gene?term=(PRAG1[Gene Name]) AND Homo sapiens[Organism]	https://pubmed.ncbi.nlm.nih.gov/33383360 https://pubmed.ncbi.nlm.nih.gov/29503074 https://pubmed.ncbi.nlm.nih.gov/29105536 https://pubmed.ncbi.nlm.nih.gov/29079850 https://pubmed.ncbi.nlm.nih.gov/27531744 https://pubmed.ncbi.nlm.nih.gov/27116701 https://pubmed.ncbi.nlm.nih.gov/26782286 https://pubmed.ncbi.nlm.nih.gov/26215634 https://pubmed.ncbi.nlm.nih.gov/16481321	https://pubmed.ncbi.nlm.nih.gov/33841501 https://pubmed.ncbi.nlm.nih.gov/33477890 https://pubmed.ncbi.nlm.nih.gov/33383360 https://pubmed.ncbi.nlm.nih.gov/31150538 https://pubmed.ncbi.nlm.nih.gov/29559929 https://pubmed.ncbi.nlm.nih.gov/29503074 https://pubmed.ncbi.nlm.nih.gov/29105536 https://pubmed.ncbi.nlm.nih.gov/29079850 https://pubmed.ncbi.nlm.nih.gov/27531744 https://pubmed.ncbi.nlm.nih.go…
UNC5B	-0.858266	2.39494e-10	unc-5 netrin receptor B	This gene encodes a member of the netrin family of receptors. This particular protein mediates the repulsive effect of netrin-1 and is a vascular netrin receptor. This encoded protein is also in a group of proteins called dependence receptors (DpRs) which are involved in pro- and anti-apoptotic processes. Many DpRs are involved in embryogenesis and in cancer progression. Two alternatively spliced…	https://www.ensembl.org/Homo_sapiens/Gene/ExpressionAtlas?g=ENSG00000107731	http://www.ensembl.org/id/ENSG00000107731	https://www.ncbi.nlm.nih.gov/gene?term=(UNC5B[Gene Name]) AND Homo sapiens[Organism]	https://pubmed.ncbi.nlm.nih.gov/34381052 https://pubmed.ncbi.nlm.nih.gov/33719270 https://pubmed.ncbi.nlm.nih.gov/33095273 https://pubmed.ncbi.nlm.nih.gov/32929029 https://pubmed.ncbi.nlm.nih.gov/32784443 https://pubmed.ncbi.nlm.nih.gov/32762046 https://pubmed.ncbi.nlm.nih.gov/32522234 https://pubmed.ncbi.nlm.nih.gov/32469428 https://pubmed.ncbi.nlm.nih.gov/32404521 https://pubmed.ncbi.nlm.nih.go…	https://pubmed.ncbi.nlm.nih.gov/34470826 https://pubmed.ncbi.nlm.nih.gov/34403503 https://pubmed.ncbi.nlm.nih.gov/34400688 https://pubmed.ncbi.nlm.nih.gov/34381052 https://pubmed.ncbi.nlm.nih.gov/34350661 https://pubmed.ncbi.nlm.nih.gov/34344989 https://pubmed.ncbi.nlm.nih.gov/34301831 https://pubmed.ncbi.nlm.nih.gov/34239689 https://pubmed.ncbi.nlm.nih.gov/33914819 https://pubmed.ncbi.nlm.nih.go…
ITGA11	-0.744121	5.44821e-10	integrin subunit alpha 11	This gene encodes an alpha integrin. Integrins are heterodimeric integral membrane proteins composed of an alpha chain and a beta chain. This protein contains an I domain, is expressed in muscle tissue, dimerizes with beta 1 integrin in vitro, and appears to bind collagen in this form. Therefore, the protein may be involved in attaching muscle tissue to the extracellular matrix. Alternative trans…	https://www.ensembl.org/Homo_sapiens/Gene/ExpressionAtlas?g=ENSG00000137809	http://www.ensembl.org/id/ENSG00000137809	https://www.ncbi.nlm.nih.gov/gene?term=(ITGA11[Gene Name]) AND Homo sapiens[Organism]	https://pubmed.ncbi.nlm.nih.gov/34140410 https://pubmed.ncbi.nlm.nih.gov/33980972 https://pubmed.ncbi.nlm.nih.gov/33174014 https://pubmed.ncbi.nlm.nih.gov/32878513 https://pubmed.ncbi.nlm.nih.gov/32455102 https://pubmed.ncbi.nlm.nih.gov/32363922 https://pubmed.ncbi.nlm.nih.gov/31980006 https://pubmed.ncbi.nlm.nih.gov/31778288 https://pubmed.ncbi.nlm.nih.gov/31708414 https://pubmed.ncbi.nlm.nih.go…	https://pubmed.ncbi.nlm.nih.gov/34359260 https://pubmed.ncbi.nlm.nih.gov/34222028 https://pubmed.ncbi.nlm.nih.gov/34182990 https://pubmed.ncbi.nlm.nih.gov/34140410 https://pubmed.ncbi.nlm.nih.gov/34130651 https://pubmed.ncbi.nlm.nih.gov/33980972 https://pubmed.ncbi.nlm.nih.gov/33749119 https://pubmed.ncbi.nlm.nih.gov/33682233 https://pubmed.ncbi.nlm.nih.gov/33652545 https://pubmed.ncbi.nlm.nih.go…
PDGFRB	-0.514076	1.61336e-09	platelet derived growth factor receptor beta	The protein encoded by this gene is a cell surface tyrosine kinase receptor for members of the platelet-derived growth factor family. These growth factors are mitogens for cells of mesenchymal origin. The identity of the growth factor bound to a receptor monomer determines whether the functional receptor is a homodimer (PDGFB or PDGFD) or a heterodimer (PDGFA and PDGFB). This gene is essential fo…	https://www.ensembl.org/Homo_sapiens/Gene/ExpressionAtlas?g=ENSG00000113721	http://www.ensembl.org/id/ENSG00000113721	https://www.ncbi.nlm.nih.gov/gene?term=(PDGFRB[Gene Name]) AND Homo sapiens[Organism]	https://pubmed.ncbi.nlm.nih.gov/34373601 https://pubmed.ncbi.nlm.nih.gov/34362454 https://pubmed.ncbi.nlm.nih.gov/34320834 https://pubmed.ncbi.nlm.nih.gov/34243608 https://pubmed.ncbi.nlm.nih.gov/34206704 https://pubmed.ncbi.nlm.nih.gov/34159401 https://pubmed.ncbi.nlm.nih.gov/34146542 https://pubmed.ncbi.nlm.nih.gov/34144039 https://pubmed.ncbi.nlm.nih.gov/33946048 https://pubmed.ncbi.nlm.nih.go…	https://pubmed.ncbi.nlm.nih.gov/34542753 https://pubmed.ncbi.nlm.nih.gov/34541474 https://pubmed.ncbi.nlm.nih.gov/34534604 https://pubmed.ncbi.nlm.nih.gov/34526900 https://pubmed.ncbi.nlm.nih.gov/34504985 https://pubmed.ncbi.nlm.nih.gov/34494111 https://pubmed.ncbi.nlm.nih.gov/34448576 https://pubmed.ncbi.nlm.nih.gov/34445528 https://pubmed.ncbi.nlm.nih.gov/34433663 https://pubmed.ncbi.nlm.nih.go…
CCN2	-0.659195	3.15214e-09	cellular communication network factor 2	The protein encoded by this gene is a mitogen that is secreted by vascular endothelial cells. The encoded protein plays a role in chondrocyte proliferation and differentiation, cell adhesion in many cell types, and is related to platelet-derived growth factor. Certain polymorphisms in this gene have been linked with a higher incidence of systemic sclerosis. [provided by RefSeq, Nov 2009]	https://www.ensembl.org/Homo_sapiens/Gene/ExpressionAtlas?g=ENSG00000118523	http://www.ensembl.org/id/ENSG00000118523	https://www.ncbi.nlm.nih.gov/gene?term=(CCN2[Gene Name]) AND Homo sapiens[Organism]	https://pubmed.ncbi.nlm.nih.gov/34299278 https://pubmed.ncbi.nlm.nih.gov/34111429 https://pubmed.ncbi.nlm.nih.gov/34110636 https://pubmed.ncbi.nlm.nih.gov/34096606 https://pubmed.ncbi.nlm.nih.gov/34063397 https://pubmed.ncbi.nlm.nih.gov/34010605 https://pubmed.ncbi.nlm.nih.gov/33941248 https://pubmed.ncbi.nlm.nih.gov/33939216 https://pubmed.ncbi.nlm.nih.gov/33919365 https://pubmed.ncbi.nlm.nih.go…	https://pubmed.ncbi.nlm.nih.gov/34539880 https://pubmed.ncbi.nlm.nih.gov/34502113 https://pubmed.ncbi.nlm.nih.gov/34440821 https://pubmed.ncbi.nlm.nih.gov/34435178 https://pubmed.ncbi.nlm.nih.gov/34432562 https://pubmed.ncbi.nlm.nih.gov/34427291 https://pubmed.ncbi.nlm.nih.gov/34311523 https://pubmed.ncbi.nlm.nih.gov/34299278 https://pubmed.ncbi.nlm.nih.gov/34297412 https://pubmed.ncbi.nlm.nih.go…
IRAG1	-0.567167	4.57449e-09	inositol 1,4,5-triphosphate receptor associated 1	This gene is similar to a putative mouse tumor suppressor gene (Mrvi1) that is frequently disrupted by mouse AIDS-related virus (MRV). The encoded protein, which is found in the membrane of the endoplasmic reticulum, is similar to Jaw1, a lymphoid-restricted protein whose expression is down-regulated during lymphoid differentiation. This protein is a substrate of cGMP-dependent kinase-1 (PKG1) th…	https://www.ensembl.org/Homo_sapiens/Gene/ExpressionAtlas?g=ENSG00000072952	http://www.ensembl.org/id/ENSG00000072952	https://www.ncbi.nlm.nih.gov/gene?term=(IRAG1[Gene Name]) AND Homo sapiens[Organism]	https://pubmed.ncbi.nlm.nih.gov/33066124 https://pubmed.ncbi.nlm.nih.gov/32589066 https://pubmed.ncbi.nlm.nih.gov/31273338 https://pubmed.ncbi.nlm.nih.gov/31085718 https://pubmed.ncbi.nlm.nih.gov/30001348 https://pubmed.ncbi.nlm.nih.gov/28300864 https://pubmed.ncbi.nlm.nih.gov/26519038 https://pubmed.ncbi.nlm.nih.gov/21865585 https://pubmed.ncbi.nlm.nih.gov/21666108 https://pubmed.ncbi.nlm.nih.go…	https://pubmed.ncbi.nlm.nih.gov/34064290 https://pubmed.ncbi.nlm.nih.gov/33066124 https://pubmed.ncbi.nlm.nih.gov/32589066 https://pubmed.ncbi.nlm.nih.gov/32573102 https://pubmed.ncbi.nlm.nih.gov/31273338 https://pubmed.ncbi.nlm.nih.gov/31085718 https://pubmed.ncbi.nlm.nih.gov/30001348 https://pubmed.ncbi.nlm.nih.gov/28300864 https://pubmed.ncbi.nlm.nih.gov/26519038 https://pubmed.ncbi.nlm.nih.go…
MMP1	0.608638	2.03424e-08	matrix metallopeptidase 1	This gene encodes a member of the peptidase M10 family of matrix metalloproteinases (MMPs). Proteins in this family are involved in the breakdown of extracellular matrix in normal physiological processes, such as embryonic development, reproduction, and tissue remodeling, as well as in disease processes, such as arthritis and metastasis. The encoded preproprotein is proteolytically processed to g…	https://www.ensembl.org/Homo_sapiens/Gene/ExpressionAtlas?g=ENSG00000196611	http://www.ensembl.org/id/ENSG00000196611	https://www.ncbi.nlm.nih.gov/gene?term=(MMP1[Gene Name]) AND Homo sapiens[Organism]	https://pubmed.ncbi.nlm.nih.gov/34459757 https://pubmed.ncbi.nlm.nih.gov/34445461 https://pubmed.ncbi.nlm.nih.gov/34445346 https://pubmed.ncbi.nlm.nih.gov/34445087 https://pubmed.ncbi.nlm.nih.gov/34410940 https://pubmed.ncbi.nlm.nih.gov/34321178 https://pubmed.ncbi.nlm.nih.gov/34245615 https://pubmed.ncbi.nlm.nih.gov/34208202 https://pubmed.ncbi.nlm.nih.gov/34160101 https://pubmed.ncbi.nlm.nih.go…	https://pubmed.ncbi.nlm.nih.gov/34547432 https://pubmed.ncbi.nlm.nih.gov/34546491 https://pubmed.ncbi.nlm.nih.gov/34544905 https://pubmed.ncbi.nlm.nih.gov/34537380 https://pubmed.ncbi.nlm.nih.gov/34532478 https://pubmed.ncbi.nlm.nih.gov/34504265 https://pubmed.ncbi.nlm.nih.gov/34497426 https://pubmed.ncbi.nlm.nih.gov/34492072 https://pubmed.ncbi.nlm.nih.gov/34478594 https://pubmed.ncbi.nlm.nih.go…
FHL1	-0.683282	2.86426e-08	complement factor H	This gene is a member of the Regulator of Complement Activation (RCA) gene cluster and encodes a protein with twenty short consensus repeat (SCR) domains. This protein is secreted into the bloodstream and has an essential role in the regulation of complement activation, restricting this innate defense mechanism to microbial infections. Mutations in this gene have been associated with hemolytic-ur…	https://www.ensembl.org/Homo_sapiens/Gene/ExpressionAtlas?g=ENSG00000022267	http://www.ensembl.org/id/ENSG00000022267	https://www.ncbi.nlm.nih.gov/gene?term=(FHL1[Gene Name]) AND Homo sapiens[Organism]	https://pubmed.ncbi.nlm.nih.gov/34260948 https://pubmed.ncbi.nlm.nih.gov/34074803 https://pubmed.ncbi.nlm.nih.gov/34041882 https://pubmed.ncbi.nlm.nih.gov/33988325 https://pubmed.ncbi.nlm.nih.gov/33705098 https://pubmed.ncbi.nlm.nih.gov/33568506 https://pubmed.ncbi.nlm.nih.gov/33361250 https://pubmed.ncbi.nlm.nih.gov/33055253 https://pubmed.ncbi.nlm.nih.gov/33053208 https://pubmed.ncbi.nlm.nih.go…	https://pubmed.ncbi.nlm.nih.gov/34429479 https://pubmed.ncbi.nlm.nih.gov/34366191 https://pubmed.ncbi.nlm.nih.gov/34335951 https://pubmed.ncbi.nlm.nih.gov/34273663 https://pubmed.ncbi.nlm.nih.gov/34260948 https://pubmed.ncbi.nlm.nih.gov/34240738 https://pubmed.ncbi.nlm.nih.gov/34074803 https://pubmed.ncbi.nlm.nih.gov/34041882 https://pubmed.ncbi.nlm.nih.gov/33988325 https://pubmed.ncbi.nlm.nih.go…
TINAGL1	-0.843406	3.16774e-07	tubulointerstitial nephritis antigen like 1	The protein encoded by this gene is similar in sequence to tubulointerstitial nephritis antigen, a secreted glycoprotein that is recognized by antibodies in some types of immune-related tubulointerstitial nephritis. Three transcript variants encoding different isoforms have been found for this gene. [provided by RefSeq, Feb 2011]	https://www.ensembl.org/Homo_sapiens/Gene/ExpressionAtlas?g=ENSG00000142910	http://www.ensembl.org/id/ENSG00000142910	https://www.ncbi.nlm.nih.gov/gene?term=(TINAGL1[Gene Name]) AND Homo sapiens[Organism]	https://pubmed.ncbi.nlm.nih.gov/32537806 https://pubmed.ncbi.nlm.nih.gov/31389101 https://pubmed.ncbi.nlm.nih.gov/30612941 https://pubmed.ncbi.nlm.nih.gov/26522507 https://pubmed.ncbi.nlm.nih.gov/26490183 https://pubmed.ncbi.nlm.nih.gov/25521548 https://pubmed.ncbi.nlm.nih.gov/24436468 https://pubmed.ncbi.nlm.nih.gov/21822286 https://pubmed.ncbi.nlm.nih.gov/17425658 https://pubmed.ncbi.nlm.nih.go…	https://pubmed.ncbi.nlm.nih.gov/33877834 https://pubmed.ncbi.nlm.nih.gov/32973494 https://pubmed.ncbi.nlm.nih.gov/32537806 https://pubmed.ncbi.nlm.nih.gov/31956285 https://pubmed.ncbi.nlm.nih.gov/31389101 https://pubmed.ncbi.nlm.nih.gov/34468360 https://pubmed.ncbi.nlm.nih.gov/30697069 https://pubmed.ncbi.nlm.nih.gov/30612941 https://pubmed.ncbi.nlm.nih.gov/28810691 https://pubmed.ncbi.nlm.nih.go…
CENPE	0.608613	1.46002e-05	centromere protein E	Centrosome-associated protein E (CENPE) is a kinesin-like motor protein that accumulates in the G2 phase of the cell cycle. Unlike other centrosome-associated proteins, it is not present during interphase and first appears at the centromere region of chromosomes during prometaphase. This protein is required for stable spindle microtubule capture at kinetochores which is a necessary step in chromo…	https://www.ensembl.org/Homo_sapiens/Gene/ExpressionAtlas?g=ENSG00000138778	http://www.ensembl.org/id/ENSG00000138778	https://www.ncbi.nlm.nih.gov/gene?term=(CENPE[Gene Name]) AND Homo sapiens[Organism]	https://pubmed.ncbi.nlm.nih.gov/33862458 https://pubmed.ncbi.nlm.nih.gov/33742057 https://pubmed.ncbi.nlm.nih.gov/33361741 https://pubmed.ncbi.nlm.nih.gov/33136891 https://pubmed.ncbi.nlm.nih.gov/32898143 https://pubmed.ncbi.nlm.nih.gov/32744910 https://pubmed.ncbi.nlm.nih.gov/32642801 https://pubmed.ncbi.nlm.nih.gov/32586319 https://pubmed.ncbi.nlm.nih.gov/32442423 https://pubmed.ncbi.nlm.nih.go…	https://pubmed.ncbi.nlm.nih.gov/34485383 https://pubmed.ncbi.nlm.nih.gov/34482803 https://pubmed.ncbi.nlm.nih.gov/34434964 https://pubmed.ncbi.nlm.nih.gov/34373442 https://pubmed.ncbi.nlm.nih.gov/34079550 https://pubmed.ncbi.nlm.nih.gov/33995974 https://pubmed.ncbi.nlm.nih.gov/33974527 https://pubmed.ncbi.nlm.nih.gov/33862458 https://pubmed.ncbi.nlm.nih.gov/33846420 https://pubmed.ncbi.nlm.nih.go…
KIF26B	-0.595818	1.46002e-05	kinesin family member 26B	The protein encoded by this gene is an intracellular motor protein thought to transport organelles along microtubules. The encoded protein is required for kidney development. Elevated levels of this protein have been found in some breast and colorectal cancers. [provided by RefSeq, Mar 2017]	https://www.ensembl.org/Homo_sapiens/Gene/ExpressionAtlas?g=ENSG00000162849	http://www.ensembl.org/id/ENSG00000162849	https://www.ncbi.nlm.nih.gov/gene?term=(KIF26B[Gene Name]) AND Homo sapiens[Organism]	https://pubmed.ncbi.nlm.nih.gov/33022024 https://pubmed.ncbi.nlm.nih.gov/32965543 https://pubmed.ncbi.nlm.nih.gov/32799327 https://pubmed.ncbi.nlm.nih.gov/32442411 https://pubmed.ncbi.nlm.nih.gov/31687754 https://pubmed.ncbi.nlm.nih.gov/31417139 https://pubmed.ncbi.nlm.nih.gov/31077021 https://pubmed.ncbi.nlm.nih.gov/30342167 https://pubmed.ncbi.nlm.nih.gov/30248545 https://pubmed.ncbi.nlm.nih.go…	https://pubmed.ncbi.nlm.nih.gov/34135125 https://pubmed.ncbi.nlm.nih.gov/33748005 https://pubmed.ncbi.nlm.nih.gov/33330641 https://pubmed.ncbi.nlm.nih.gov/33022024 https://pubmed.ncbi.nlm.nih.gov/32965543 https://pubmed.ncbi.nlm.nih.gov/32799327 https://pubmed.ncbi.nlm.nih.gov/32669609 https://pubmed.ncbi.nlm.nih.gov/32493207 https://pubmed.ncbi.nlm.nih.gov/32442411 https://pubmed.ncbi.nlm.nih.go…
PLAU	0.560334	3.3685e-05	plasminogen activator, urokinase	This gene encodes a secreted serine protease that converts plasminogen to plasmin. The encoded preproprotein is proteolytically processed to generate A and B polypeptide chains. These chains associate via a single disulfide bond to form the catalytically inactive high molecular weight urokinase-type plasminogen activator (HMW-uPA). HMW-uPA can be further processed into the catalytically active lo…	https://www.ensembl.org/Homo_sapiens/Gene/ExpressionAtlas?g=ENSG00000122861	http://www.ensembl.org/id/ENSG00000122861	https://www.ncbi.nlm.nih.gov/gene?term=(PLAU[Gene Name]) AND Homo sapiens[Organism]	https://pubmed.ncbi.nlm.nih.gov/34504502 https://pubmed.ncbi.nlm.nih.gov/34253659 https://pubmed.ncbi.nlm.nih.gov/34244472 https://pubmed.ncbi.nlm.nih.gov/34079037 https://pubmed.ncbi.nlm.nih.gov/33969534 https://pubmed.ncbi.nlm.nih.gov/33904941 https://pubmed.ncbi.nlm.nih.gov/33804930 https://pubmed.ncbi.nlm.nih.gov/33761685 https://pubmed.ncbi.nlm.nih.gov/33750326 https://pubmed.ncbi.nlm.nih.go…	https://pubmed.ncbi.nlm.nih.gov/34534711 https://pubmed.ncbi.nlm.nih.gov/34522986 https://pubmed.ncbi.nlm.nih.gov/34504502 https://pubmed.ncbi.nlm.nih.gov/34497859 https://pubmed.ncbi.nlm.nih.gov/34457068 https://pubmed.ncbi.nlm.nih.gov/34404882 https://pubmed.ncbi.nlm.nih.gov/34358255 https://pubmed.ncbi.nlm.nih.gov/34354133 https://pubmed.ncbi.nlm.nih.gov/34326372 https://pubmed.ncbi.nlm.nih.go…
DHRS3	-0.630811	5.00683e-05	dehydrogenase/reductase 3	Short-chain dehydrogenases/reductases (SDRs), such as DHRS3, catalyze the oxidation/reduction of a wide range of substrates, including retinoids and steroids (Haeseleer and Palczewski, 2000 [PubMed 10800688]).[supplied by OMIM, Jun 2009]	https://www.ensembl.org/Homo_sapiens/Gene/ExpressionAtlas?g=ENSG00000162496	http://www.ensembl.org/id/ENSG00000162496	https://www.ncbi.nlm.nih.gov/gene?term=(DHRS3[Gene Name]) AND Homo sapiens[Organism]	https://pubmed.ncbi.nlm.nih.gov/33691763 https://pubmed.ncbi.nlm.nih.gov/33485967 https://pubmed.ncbi.nlm.nih.gov/33360372 https://pubmed.ncbi.nlm.nih.gov/33149219 https://pubmed.ncbi.nlm.nih.gov/31536749 https://pubmed.ncbi.nlm.nih.gov/30758105 https://pubmed.ncbi.nlm.nih.gov/30486871 https://pubmed.ncbi.nlm.nih.gov/30104359 https://pubmed.ncbi.nlm.nih.gov/29794437 https://pubmed.ncbi.nlm.nih.go…	https://pubmed.ncbi.nlm.nih.gov/34542554 https://pubmed.ncbi.nlm.nih.gov/33902658 https://pubmed.ncbi.nlm.nih.gov/33691763 https://pubmed.ncbi.nlm.nih.gov/33553182 https://pubmed.ncbi.nlm.nih.gov/33485967 https://pubmed.ncbi.nlm.nih.gov/33360372 https://pubmed.ncbi.nlm.nih.gov/33193731 https://pubmed.ncbi.nlm.nih.gov/33149219 https://pubmed.ncbi.nlm.nih.gov/32880838 https://pubmed.ncbi.nlm.nih.go…
H4C3	0.848738	8.76288e-05	H4 clustered histone 1	Histones are basic nuclear proteins that are responsible for the nucleosome structure of the chromosomal fiber in eukaryotes. Two molecules of each of the four core histones (H2A, H2B, H3, and H4) form an octamer, around which approximately 146 bp of DNA is wrapped in repeating units, called nucleosomes. The linker histone, H1, interacts with linker DNA between nucleosomes and functions in the co…	https://www.ensembl.org/Homo_sapiens/Gene/ExpressionAtlas?g=ENSG00000197061	http://www.ensembl.org/id/ENSG00000197061	https://www.ncbi.nlm.nih.gov/gene?term=(H4C3[Gene Name]) AND Homo sapiens[Organism]	https://pubmed.ncbi.nlm.nih.gov/1716440	https://pubmed.ncbi.nlm.nih.gov/9480787 https://pubmed.ncbi.nlm.nih.gov/1716440
PODN	-0.566251	0.000156382	podocan	The protein encoded by this gene is a member of the small leucine-rich repeat protein family and contains an amino terminal CX3CXCX7C cysteine-rich cluster followed by a leucine-rich repeat domain. Studies suggest that this protein could function to inhibit smooth muscle cell proliferation and migration following arterial injury. [provided by RefSeq, Jul 2016]	https://www.ensembl.org/Homo_sapiens/Gene/ExpressionAtlas?g=ENSG00000174348	http://www.ensembl.org/id/ENSG00000174348	https://www.ncbi.nlm.nih.gov/gene?term=(PODN[Gene Name]) AND Homo sapiens[Organism]	https://pubmed.ncbi.nlm.nih.gov/31726837 https://pubmed.ncbi.nlm.nih.gov/27608612 https://pubmed.ncbi.nlm.nih.gov/24905804 https://pubmed.ncbi.nlm.nih.gov/24043300 https://pubmed.ncbi.nlm.nih.gov/15063725 https://pubmed.ncbi.nlm.nih.gov/12455050 https://pubmed.ncbi.nlm.nih.gov/10822135	https://pubmed.ncbi.nlm.nih.gov/34273970 https://pubmed.ncbi.nlm.nih.gov/33912458 https://pubmed.ncbi.nlm.nih.gov/32174791 https://pubmed.ncbi.nlm.nih.gov/31726837 https://pubmed.ncbi.nlm.nih.gov/30519039 https://pubmed.ncbi.nlm.nih.gov/27608612 https://pubmed.ncbi.nlm.nih.gov/24905804 https://pubmed.ncbi.nlm.nih.gov/24043300 https://pubmed.ncbi.nlm.nih.gov/21922419 https://pubmed.ncbi.nlm.nih.go…
GABARAPL1	-0.640271	0.000196974	GABA type A receptor associated protein like 1		https://www.ensembl.org/Homo_sapiens/Gene/ExpressionAtlas?g=ENSG00000139112	http://www.ensembl.org/id/ENSG00000139112	https://www.ncbi.nlm.nih.gov/gene?term=(GABARAPL1[Gene Name]) AND Homo sapiens[Organism]	https://pubmed.ncbi.nlm.nih.gov/34068078 https://pubmed.ncbi.nlm.nih.gov/33909989 https://pubmed.ncbi.nlm.nih.gov/33845085 https://pubmed.ncbi.nlm.nih.gov/33674710 https://pubmed.ncbi.nlm.nih.gov/33436612 https://pubmed.ncbi.nlm.nih.gov/33374830 https://pubmed.ncbi.nlm.nih.gov/33202202 https://pubmed.ncbi.nlm.nih.gov/32828302 https://pubmed.ncbi.nlm.nih.gov/32801338 https://pubmed.ncbi.nlm.nih.go…	https://pubmed.ncbi.nlm.nih.gov/34522006 https://pubmed.ncbi.nlm.nih.gov/34078910 https://pubmed.ncbi.nlm.nih.gov/34068078 https://pubmed.ncbi.nlm.nih.gov/34041016 https://pubmed.ncbi.nlm.nih.gov/33909989 https://pubmed.ncbi.nlm.nih.gov/33845085 https://pubmed.ncbi.nlm.nih.gov/33674710 https://pubmed.ncbi.nlm.nih.gov/33673354 https://pubmed.ncbi.nlm.nih.gov/33654220 https://pubmed.ncbi.nlm.nih.go…
BX322234.1	-0.77386	0.000234666			https://www.ensembl.org/Homo_sapiens/Gene/ExpressionAtlas?g=ENSG00000226445	http://www.ensembl.org/id/ENSG00000226445	https://www.ncbi.nlm.nih.gov/gene?term=(BX322234.1[Gene Name]) AND Homo sapiens[Organism]	https://pubmed.ncbi.nlm.nih.gov/33534780	https://pubmed.ncbi.nlm.nih.gov/33534780
HAS2	0.595737	0.000270308	hyaluronan synthase 2	Hyaluronan or hyaluronic acid (HA) is a high molecular weight unbranched polysaccharide synthesized by a wide variety of organisms from bacteria to mammals, and is a constituent of the extracellular matrix. It consists of alternating glucuronic acid and N-acetylglucosamine residues that are linked by beta-1-3 and beta-1-4 glycosidic bonds. HA is synthesized by membrane-bound synthase at the inner…	https://www.ensembl.org/Homo_sapiens/Gene/ExpressionAtlas?g=ENSG00000170961	http://www.ensembl.org/id/ENSG00000170961	https://www.ncbi.nlm.nih.gov/gene?term=(HAS2[Gene Name]) AND Homo sapiens[Organism]	https://pubmed.ncbi.nlm.nih.gov/34445570 https://pubmed.ncbi.nlm.nih.gov/34440360 https://pubmed.ncbi.nlm.nih.gov/34081254 https://pubmed.ncbi.nlm.nih.gov/34070901 https://pubmed.ncbi.nlm.nih.gov/34064104 https://pubmed.ncbi.nlm.nih.gov/33954907 https://pubmed.ncbi.nlm.nih.gov/33921242 https://pubmed.ncbi.nlm.nih.gov/33892667 https://pubmed.ncbi.nlm.nih.gov/33814013 https://pubmed.ncbi.nlm.nih.go…	https://pubmed.ncbi.nlm.nih.gov/34546326 https://pubmed.ncbi.nlm.nih.gov/34542891 https://pubmed.ncbi.nlm.nih.gov/34521918 https://pubmed.ncbi.nlm.nih.gov/34504153 https://pubmed.ncbi.nlm.nih.gov/34488222 https://pubmed.ncbi.nlm.nih.gov/34455221 https://pubmed.ncbi.nlm.nih.gov/34445570 https://pubmed.ncbi.nlm.nih.gov/34440360 https://pubmed.ncbi.nlm.nih.gov/34435179 https://pubmed.ncbi.nlm.nih.go…
H4C4	0.768203	0.000311937	H4 clustered histone 1	Histones are basic nuclear proteins that are responsible for the nucleosome structure of the chromosomal fiber in eukaryotes. Two molecules of each of the four core histones (H2A, H2B, H3, and H4) form an octamer, around which approximately 146 bp of DNA is wrapped in repeating units, called nucleosomes. The linker histone, H1, interacts with linker DNA between nucleosomes and functions in the co…	https://www.ensembl.org/Homo_sapiens/Gene/ExpressionAtlas?g=ENSG00000277157	http://www.ensembl.org/id/ENSG00000277157	https://www.ncbi.nlm.nih.gov/gene?term=(H4C4[Gene Name]) AND Homo sapiens[Organism]	https://pubmed.ncbi.nlm.nih.gov/24397969 https://pubmed.ncbi.nlm.nih.gov/14512686 https://pubmed.ncbi.nlm.nih.gov/14512685 https://pubmed.ncbi.nlm.nih.gov/9166476 https://pubmed.ncbi.nlm.nih.gov/1689752	https://pubmed.ncbi.nlm.nih.gov/31312365 https://pubmed.ncbi.nlm.nih.gov/24397969 https://pubmed.ncbi.nlm.nih.gov/16622892 https://pubmed.ncbi.nlm.nih.gov/14512686 https://pubmed.ncbi.nlm.nih.gov/14512685 https://pubmed.ncbi.nlm.nih.gov/9166476 https://pubmed.ncbi.nlm.nih.gov/1689752
DCLK2	-0.502351	0.000490231	doublecortin like kinase 2	This gene encodes a member of the protein kinase superfamily and the doublecortin family. The protein encoded by this gene contains two N-terminal doublecortin domains, which bind microtubules and regulate microtubule polymerization, a C-terminal serine/threonine protein kinase domain, which shows substantial homology to Ca2+/calmodulin-dependent protein kinase, and a serine/proline-rich domain i…	https://www.ensembl.org/Homo_sapiens/Gene/ExpressionAtlas?g=ENSG00000170390	http://www.ensembl.org/id/ENSG00000170390	https://www.ncbi.nlm.nih.gov/gene?term=(DCLK2[Gene Name]) AND Homo sapiens[Organism]	https://pubmed.ncbi.nlm.nih.gov/32109663 https://pubmed.ncbi.nlm.nih.gov/31919093 https://pubmed.ncbi.nlm.nih.gov/31583809 https://pubmed.ncbi.nlm.nih.gov/31578829 https://pubmed.ncbi.nlm.nih.gov/31081985 https://pubmed.ncbi.nlm.nih.gov/29572931 https://pubmed.ncbi.nlm.nih.gov/23973064 https://pubmed.ncbi.nlm.nih.gov/23726375 https://pubmed.ncbi.nlm.nih.gov/21832240 https://pubmed.ncbi.nlm.nih.go…	https://pubmed.ncbi.nlm.nih.gov/32109663 https://pubmed.ncbi.nlm.nih.gov/31919093 https://pubmed.ncbi.nlm.nih.gov/31583809 https://pubmed.ncbi.nlm.nih.gov/31578829 https://pubmed.ncbi.nlm.nih.gov/31081985 https://pubmed.ncbi.nlm.nih.gov/29572931 https://pubmed.ncbi.nlm.nih.gov/29095916 https://pubmed.ncbi.nlm.nih.gov/26526391 https://pubmed.ncbi.nlm.nih.gov/25784603 https://pubmed.ncbi.nlm.nih.go…
FER1L4	-0.804341	0.000556815	fer-1 like family member 4 (pseudogene)		https://www.ensembl.org/Homo_sapiens/Gene/ExpressionAtlas?g=ENSG00000088340	http://www.ensembl.org/id/ENSG00000088340	https://www.ncbi.nlm.nih.gov/gene?term=(FER1L4[Gene Name]) AND Homo sapiens[Organism]	https://pubmed.ncbi.nlm.nih.gov/33962392 https://pubmed.ncbi.nlm.nih.gov/33493969 https://pubmed.ncbi.nlm.nih.gov/33433358 https://pubmed.ncbi.nlm.nih.gov/33416121 https://pubmed.ncbi.nlm.nih.gov/33228208 https://pubmed.ncbi.nlm.nih.gov/33174027 https://pubmed.ncbi.nlm.nih.gov/32249459 https://pubmed.ncbi.nlm.nih.gov/32106631 https://pubmed.ncbi.nlm.nih.gov/31965534 https://pubmed.ncbi.nlm.nih.go…	https://pubmed.ncbi.nlm.nih.gov/34289835 https://pubmed.ncbi.nlm.nih.gov/34158566 https://pubmed.ncbi.nlm.nih.gov/34132945 https://pubmed.ncbi.nlm.nih.gov/33962392 https://pubmed.ncbi.nlm.nih.gov/33868788 https://pubmed.ncbi.nlm.nih.gov/33609084 https://pubmed.ncbi.nlm.nih.gov/33604341 https://pubmed.ncbi.nlm.nih.gov/33593879 https://pubmed.ncbi.nlm.nih.gov/33568918 https://pubmed.ncbi.nlm.nih.go…
H2BC5	0.700973	0.000970764	H2B clustered histone 5	Histones are basic nuclear proteins that are responsible for the nucleosome structure of the chromosomal fiber in eukaryotes. Nucleosomes consist of approximately 146 bp of DNA wrapped around a histone octamer composed of pairs of each of the four core histones (H2A, H2B, H3, and H4). The chromatin fiber is further compacted through the interaction of a linker histone, H1, with the DNA between th…	https://www.ensembl.org/Homo_sapiens/Gene/ExpressionAtlas?g=ENSG00000158373	http://www.ensembl.org/id/ENSG00000158373	https://www.ncbi.nlm.nih.gov/gene?term=(H2BC5[Gene Name]) AND Homo sapiens[Organism]
MT-RNR2	4.62165	0.0015055	l-rRNA		https://www.ensembl.org/Homo_sapiens/Gene/ExpressionAtlas?g=ENSG00000210082	http://www.ensembl.org/id/ENSG00000210082	https://www.ncbi.nlm.nih.gov/gene?term=(MT-RNR2[Gene Name]) AND Homo sapiens[Organism]	https://pubmed.ncbi.nlm.nih.gov/32991883 https://pubmed.ncbi.nlm.nih.gov/32380161 https://pubmed.ncbi.nlm.nih.gov/32271093 https://pubmed.ncbi.nlm.nih.gov/31455857 https://pubmed.ncbi.nlm.nih.gov/31088495 https://pubmed.ncbi.nlm.nih.gov/30310092 https://pubmed.ncbi.nlm.nih.gov/30196098 https://pubmed.ncbi.nlm.nih.gov/29909696 https://pubmed.ncbi.nlm.nih.gov/29456182 https://pubmed.ncbi.nlm.nih.go…	https://pubmed.ncbi.nlm.nih.gov/34253906 https://pubmed.ncbi.nlm.nih.gov/34060999 https://pubmed.ncbi.nlm.nih.gov/32991883 https://pubmed.ncbi.nlm.nih.gov/32380161 https://pubmed.ncbi.nlm.nih.gov/32271093 https://pubmed.ncbi.nlm.nih.gov/31455857 https://pubmed.ncbi.nlm.nih.gov/31088495 https://pubmed.ncbi.nlm.nih.gov/31026524 https://pubmed.ncbi.nlm.nih.gov/30310092 https://pubmed.ncbi.nlm.nih.go…
H4C8	0.599573	0.00182615	H4 clustered histone 1	Histones are basic nuclear proteins that are responsible for the nucleosome structure of the chromosomal fiber in eukaryotes. Two molecules of each of the four core histones (H2A, H2B, H3, and H4) form an octamer, around which approximately 146 bp of DNA is wrapped in repeating units, called nucleosomes. The linker histone, H1, interacts with linker DNA between nucleosomes and functions in the co…	https://www.ensembl.org/Homo_sapiens/Gene/ExpressionAtlas?g=ENSG00000158406	http://www.ensembl.org/id/ENSG00000158406	https://www.ncbi.nlm.nih.gov/gene?term=(H4C8[Gene Name]) AND Homo sapiens[Organism]	https://pubmed.ncbi.nlm.nih.gov/18424812	https://pubmed.ncbi.nlm.nih.gov/18424812
H3C7	0.647833	0.00207939	H3 clustered histone 1	Histones are basic nuclear proteins that are responsible for the nucleosome structure of the chromosomal fiber in eukaryotes. This structure consists of approximately 146 bp of DNA wrapped around a nucleosome, an octamer composed of pairs of each of the four core histones (H2A, H2B, H3, and H4). The chromatin fiber is further compacted through the interaction of a linker histone, H1, with the DNA…	https://www.ensembl.org/Homo_sapiens/Gene/ExpressionAtlas?g=ENSG00000277775	http://www.ensembl.org/id/ENSG00000277775	https://www.ncbi.nlm.nih.gov/gene?term=(H3C7[Gene Name]) AND Homo sapiens[Organism]		https://pubmed.ncbi.nlm.nih.gov/34110171
H2BC17	0.74311	0.00211661	H2B clustered histone 17	Histones are basic nuclear proteins that are responsible for the nucleosome structure of the chromosomal fiber in eukaryotes. Two molecules of each of the four core histones (H2A, H2B, H3, and H4) form an octamer, around which approximately 146 bp of DNA is wrapped in repeating units, called nucleosomes. The linker histone, H1, interacts with linker DNA between nucleosomes and functions in the co…	https://www.ensembl.org/Homo_sapiens/Gene/ExpressionAtlas?g=ENSG00000274641	http://www.ensembl.org/id/ENSG00000274641	https://www.ncbi.nlm.nih.gov/gene?term=(H2BC17[Gene Name]) AND Homo sapiens[Organism]
FRY	-0.550832	0.00267333	FRY microtubule binding protein		https://www.ensembl.org/Homo_sapiens/Gene/ExpressionAtlas?g=ENSG00000073910	http://www.ensembl.org/id/ENSG00000073910	https://www.ncbi.nlm.nih.gov/gene?term=(FRY[Gene Name]) AND Homo sapiens[Organism]	https://pubmed.ncbi.nlm.nih.gov/34499627 https://pubmed.ncbi.nlm.nih.gov/34452470 https://pubmed.ncbi.nlm.nih.gov/34448800 https://pubmed.ncbi.nlm.nih.gov/34360477 https://pubmed.ncbi.nlm.nih.gov/34357561 https://pubmed.ncbi.nlm.nih.gov/34349267 https://pubmed.ncbi.nlm.nih.gov/34312556 https://pubmed.ncbi.nlm.nih.gov/34292924 https://pubmed.ncbi.nlm.nih.gov/34289272 https://pubmed.ncbi.nlm.nih.go…	https://pubmed.ncbi.nlm.nih.gov/34547402 https://pubmed.ncbi.nlm.nih.gov/34547347 https://pubmed.ncbi.nlm.nih.gov/34547150 https://pubmed.ncbi.nlm.nih.gov/34531573 https://pubmed.ncbi.nlm.nih.gov/34531250 https://pubmed.ncbi.nlm.nih.gov/34525183 https://pubmed.ncbi.nlm.nih.gov/34523994 https://pubmed.ncbi.nlm.nih.gov/34522353 https://pubmed.ncbi.nlm.nih.gov/34515569 https://pubmed.ncbi.nlm.nih.go…
COL11A1	-0.531466	0.00289127	collagen type XI alpha 1 chain	This gene encodes one of the two alpha chains of type XI collagen, a minor fibrillar collagen. Type XI collagen is a heterotrimer but the third alpha chain is a post-translationally modified alpha 1 type II chain. Mutations in this gene are associated with type II Stickler syndrome and with Marshall syndrome. A single-nucleotide polymorphism in this gene is also associated with susceptibility to …	https://www.ensembl.org/Homo_sapiens/Gene/ExpressionAtlas?g=ENSG00000060718	http://www.ensembl.org/id/ENSG00000060718	https://www.ncbi.nlm.nih.gov/gene?term=(COL11A1[Gene Name]) AND Homo sapiens[Organism]	https://pubmed.ncbi.nlm.nih.gov/34183642 https://pubmed.ncbi.nlm.nih.gov/34063955 https://pubmed.ncbi.nlm.nih.gov/34004386 https://pubmed.ncbi.nlm.nih.gov/33999448 https://pubmed.ncbi.nlm.nih.gov/33761685 https://pubmed.ncbi.nlm.nih.gov/33605226 https://pubmed.ncbi.nlm.nih.gov/33597969 https://pubmed.ncbi.nlm.nih.gov/33582701 https://pubmed.ncbi.nlm.nih.gov/33428592 https://pubmed.ncbi.nlm.nih.go…	https://pubmed.ncbi.nlm.nih.gov/34526111 https://pubmed.ncbi.nlm.nih.gov/34504628 https://pubmed.ncbi.nlm.nih.gov/34484305 https://pubmed.ncbi.nlm.nih.gov/34460335 https://pubmed.ncbi.nlm.nih.gov/34447665 https://pubmed.ncbi.nlm.nih.gov/34440452 https://pubmed.ncbi.nlm.nih.gov/34405586 https://pubmed.ncbi.nlm.nih.gov/34378164 https://pubmed.ncbi.nlm.nih.gov/34359306 https://pubmed.ncbi.nlm.nih.go…
H2BC10	0.738037	0.00371547	H2B clustered histone 8	Histones are basic nuclear proteins that are responsible for the nucleosome structure of the chromosomal fiber in eukaryotes. Nucleosomes consist of approximately 146 bp of DNA wrapped around a histone octamer composed of pairs of each of the four core histones (H2A, H2B, H3, and H4). The chromatin fiber is further compacted through the interaction of a linker histone, H1, with the DNA between th…	https://www.ensembl.org/Homo_sapiens/Gene/ExpressionAtlas?g=ENSG00000278588	http://www.ensembl.org/id/ENSG00000278588	https://www.ncbi.nlm.nih.gov/gene?term=(H2BC10[Gene Name]) AND Homo sapiens[Organism]
NDC1	0.599118	0.0038725	NDC1 transmembrane nucleoporin		https://www.ensembl.org/Homo_sapiens/Gene/ExpressionAtlas?g=ENSG00000058804	http://www.ensembl.org/id/ENSG00000058804	https://www.ncbi.nlm.nih.gov/gene?term=(NDC1[Gene Name]) AND Homo sapiens[Organism]	https://pubmed.ncbi.nlm.nih.gov/31504761 https://pubmed.ncbi.nlm.nih.gov/30605322 https://pubmed.ncbi.nlm.nih.gov/30170240 https://pubmed.ncbi.nlm.nih.gov/29906465 https://pubmed.ncbi.nlm.nih.gov/29125554 https://pubmed.ncbi.nlm.nih.gov/29065306 https://pubmed.ncbi.nlm.nih.gov/28867783 https://pubmed.ncbi.nlm.nih.gov/27956145 https://pubmed.ncbi.nlm.nih.gov/27854341 https://pubmed.ncbi.nlm.nih.go…	https://pubmed.ncbi.nlm.nih.gov/33109728 https://pubmed.ncbi.nlm.nih.gov/31504761 https://pubmed.ncbi.nlm.nih.gov/30605322 https://pubmed.ncbi.nlm.nih.gov/30505479 https://pubmed.ncbi.nlm.nih.gov/30170240 https://pubmed.ncbi.nlm.nih.gov/29906465 https://pubmed.ncbi.nlm.nih.gov/29875260 https://pubmed.ncbi.nlm.nih.gov/29439116 https://pubmed.ncbi.nlm.nih.gov/29211035 https://pubmed.ncbi.nlm.nih.go…
MAF	-0.875862	0.00417165	MAF bZIP transcription factor	The protein encoded by this gene is a DNA-binding, leucine zipper-containing transcription factor that acts as a homodimer or as a heterodimer. Depending on the binding site and binding partner, the encoded protein can be a transcriptional activator or repressor. This protein plays a role in the regulation of several cellular processes, including embryonic lens fiber cell development, increased T…	https://www.ensembl.org/Homo_sapiens/Gene/ExpressionAtlas?g=ENSG00000178573	http://www.ensembl.org/id/ENSG00000178573	https://www.ncbi.nlm.nih.gov/gene?term=(MAF[Gene Name]) AND Homo sapiens[Organism]	https://pubmed.ncbi.nlm.nih.gov/34447739 https://pubmed.ncbi.nlm.nih.gov/34281879 https://pubmed.ncbi.nlm.nih.gov/34281543 https://pubmed.ncbi.nlm.nih.gov/34274475 https://pubmed.ncbi.nlm.nih.gov/34262028 https://pubmed.ncbi.nlm.nih.gov/34226706 https://pubmed.ncbi.nlm.nih.gov/34145844 https://pubmed.ncbi.nlm.nih.gov/34137399 https://pubmed.ncbi.nlm.nih.gov/34119656 https://pubmed.ncbi.nlm.nih.go…	https://pubmed.ncbi.nlm.nih.gov/34544586 https://pubmed.ncbi.nlm.nih.gov/34540591 https://pubmed.ncbi.nlm.nih.gov/34535081 https://pubmed.ncbi.nlm.nih.gov/34535071 https://pubmed.ncbi.nlm.nih.gov/34531808 https://pubmed.ncbi.nlm.nih.gov/34529108 https://pubmed.ncbi.nlm.nih.gov/34512694 https://pubmed.ncbi.nlm.nih.gov/34512081 https://pubmed.ncbi.nlm.nih.gov/34511525 https://pubmed.ncbi.nlm.nih.go…
KIF20B	0.510226	0.00607601	kinesin family member 20B		https://www.ensembl.org/Homo_sapiens/Gene/ExpressionAtlas?g=ENSG00000138182	http://www.ensembl.org/id/ENSG00000138182	https://www.ncbi.nlm.nih.gov/gene?term=(KIF20B[Gene Name]) AND Homo sapiens[Organism]	https://pubmed.ncbi.nlm.nih.gov/33152973 https://pubmed.ncbi.nlm.nih.gov/31354888 https://pubmed.ncbi.nlm.nih.gov/31260385 https://pubmed.ncbi.nlm.nih.gov/30804394 https://pubmed.ncbi.nlm.nih.gov/30664160 https://pubmed.ncbi.nlm.nih.gov/30191636 https://pubmed.ncbi.nlm.nih.gov/29971464 https://pubmed.ncbi.nlm.nih.gov/29573464 https://pubmed.ncbi.nlm.nih.gov/29303227 https://pubmed.ncbi.nlm.nih.go…	https://pubmed.ncbi.nlm.nih.gov/34539784 https://pubmed.ncbi.nlm.nih.gov/34065612 https://pubmed.ncbi.nlm.nih.gov/33813136 https://pubmed.ncbi.nlm.nih.gov/33152973 https://pubmed.ncbi.nlm.nih.gov/32322170 https://pubmed.ncbi.nlm.nih.gov/32273386 https://pubmed.ncbi.nlm.nih.gov/31403911 https://pubmed.ncbi.nlm.nih.gov/31354888 https://pubmed.ncbi.nlm.nih.gov/31260385 https://pubmed.ncbi.nlm.nih.go…
MT-ND6	0.631219	0.0079869	NADH dehydrogenase subunit 6		https://www.ensembl.org/Homo_sapiens/Gene/ExpressionAtlas?g=ENSG00000198695	http://www.ensembl.org/id/ENSG00000198695	https://www.ncbi.nlm.nih.gov/gene?term=(MT-ND6[Gene Name]) AND Homo sapiens[Organism]	https://pubmed.ncbi.nlm.nih.gov/32916276 https://pubmed.ncbi.nlm.nih.gov/32861874 https://pubmed.ncbi.nlm.nih.gov/32771908 https://pubmed.ncbi.nlm.nih.gov/32652230 https://pubmed.ncbi.nlm.nih.gov/32552696 https://pubmed.ncbi.nlm.nih.gov/32432562 https://pubmed.ncbi.nlm.nih.gov/32348839 https://pubmed.ncbi.nlm.nih.gov/32162843 https://pubmed.ncbi.nlm.nih.gov/32062616 https://pubmed.ncbi.nlm.nih.go…	https://pubmed.ncbi.nlm.nih.gov/34454075 https://pubmed.ncbi.nlm.nih.gov/34426662 https://pubmed.ncbi.nlm.nih.gov/20301403 https://pubmed.ncbi.nlm.nih.gov/34264415 https://pubmed.ncbi.nlm.nih.gov/34045482 https://pubmed.ncbi.nlm.nih.gov/33858285 https://pubmed.ncbi.nlm.nih.gov/33841498 https://pubmed.ncbi.nlm.nih.gov/33717984 https://pubmed.ncbi.nlm.nih.gov/33713887 https://pubmed.ncbi.nlm.nih.go…
H3C8	0.594008	0.00847342	H3 clustered histone 1	Histones are basic nuclear proteins that are responsible for the nucleosome structure of the chromosomal fiber in eukaryotes. This structure consists of approximately 146 bp of DNA wrapped around a nucleosome, an octamer composed of pairs of each of the four core histones (H2A, H2B, H3, and H4). The chromatin fiber is further compacted through the interaction of a linker histone, H1, with the DNA…	https://www.ensembl.org/Homo_sapiens/Gene/ExpressionAtlas?g=ENSG00000273983	http://www.ensembl.org/id/ENSG00000273983	https://www.ncbi.nlm.nih.gov/gene?term=(H3C8[Gene Name]) AND Homo sapiens[Organism]
LBH	-0.872863	0.00967746	LBH regulator of WNT signaling pathway		https://www.ensembl.org/Homo_sapiens/Gene/ExpressionAtlas?g=ENSG00000213626	http://www.ensembl.org/id/ENSG00000213626	https://www.ncbi.nlm.nih.gov/gene?term=(LBH[Gene Name]) AND Homo sapiens[Organism]	https://pubmed.ncbi.nlm.nih.gov/34500458 https://pubmed.ncbi.nlm.nih.gov/34445087 https://pubmed.ncbi.nlm.nih.gov/34372942 https://pubmed.ncbi.nlm.nih.gov/34361800 https://pubmed.ncbi.nlm.nih.gov/34361715 https://pubmed.ncbi.nlm.nih.gov/34110682 https://pubmed.ncbi.nlm.nih.gov/34019097 https://pubmed.ncbi.nlm.nih.gov/33956529 https://pubmed.ncbi.nlm.nih.gov/33913242 https://pubmed.ncbi.nlm.nih.go…	https://pubmed.ncbi.nlm.nih.gov/34521434 https://pubmed.ncbi.nlm.nih.gov/34519436 https://pubmed.ncbi.nlm.nih.gov/34510159 https://pubmed.ncbi.nlm.nih.gov/34502271 https://pubmed.ncbi.nlm.nih.gov/34500982 https://pubmed.ncbi.nlm.nih.gov/34500887 https://pubmed.ncbi.nlm.nih.gov/34500458 https://pubmed.ncbi.nlm.nih.gov/34482495 https://pubmed.ncbi.nlm.nih.gov/34465759 https://pubmed.ncbi.nlm.nih.go…
ITIH5	-0.721826	0.00971485	inter-alpha-trypsin inhibitor heavy chain 5	This gene encodes a heavy chain component of one of the inter-alpha-trypsin inhibitor (ITI) family members. ITI proteins are involved in extracellular matrix stabilization and in the prevention of tumor metastasis. They are also structurally related plasma serine protease inhibitors and are composed of a light chain and varying numbers of heavy chains. This family member is thought to function as…	https://www.ensembl.org/Homo_sapiens/Gene/ExpressionAtlas?g=ENSG00000123243	http://www.ensembl.org/id/ENSG00000123243	https://www.ncbi.nlm.nih.gov/gene?term=(ITIH5[Gene Name]) AND Homo sapiens[Organism]	https://pubmed.ncbi.nlm.nih.gov/33024269 https://pubmed.ncbi.nlm.nih.gov/32799206 https://pubmed.ncbi.nlm.nih.gov/32046186 https://pubmed.ncbi.nlm.nih.gov/31887566 https://pubmed.ncbi.nlm.nih.gov/30206710 https://pubmed.ncbi.nlm.nih.gov/29626357 https://pubmed.ncbi.nlm.nih.gov/29150847 https://pubmed.ncbi.nlm.nih.gov/28940371 https://pubmed.ncbi.nlm.nih.gov/28289921 https://pubmed.ncbi.nlm.nih.go…	https://pubmed.ncbi.nlm.nih.gov/34446696 https://pubmed.ncbi.nlm.nih.gov/33935281 https://pubmed.ncbi.nlm.nih.gov/33924987 https://pubmed.ncbi.nlm.nih.gov/33923324 https://pubmed.ncbi.nlm.nih.gov/33024269 https://pubmed.ncbi.nlm.nih.gov/32799206 https://pubmed.ncbi.nlm.nih.gov/32046186 https://pubmed.ncbi.nlm.nih.gov/31887566 https://pubmed.ncbi.nlm.nih.gov/31741713 https://pubmed.ncbi.nlm.nih.go…
HMMR	0.754403	0.0130547	hyaluronan mediated motility receptor	The protein encoded by this gene is involved in cell motility. It is expressed in breast tissue and together with other proteins, it forms a complex with BRCA1 and BRCA2, thus is potentially associated with higher risk of breast cancer. Alternatively spliced transcript variants encoding different isoforms have been noted for this gene. [provided by RefSeq, Dec 2008]	https://www.ensembl.org/Homo_sapiens/Gene/ExpressionAtlas?g=ENSG00000072571	http://www.ensembl.org/id/ENSG00000072571	https://www.ncbi.nlm.nih.gov/gene?term=(HMMR[Gene Name]) AND Homo sapiens[Organism]	https://pubmed.ncbi.nlm.nih.gov/34111996 https://pubmed.ncbi.nlm.nih.gov/33959662 https://pubmed.ncbi.nlm.nih.gov/33784984 https://pubmed.ncbi.nlm.nih.gov/33705098 https://pubmed.ncbi.nlm.nih.gov/33688500 https://pubmed.ncbi.nlm.nih.gov/33540684 https://pubmed.ncbi.nlm.nih.gov/33287763 https://pubmed.ncbi.nlm.nih.gov/33269813 https://pubmed.ncbi.nlm.nih.gov/33234735 https://pubmed.ncbi.nlm.nih.go…	https://pubmed.ncbi.nlm.nih.gov/34530255 https://pubmed.ncbi.nlm.nih.gov/34527588 https://pubmed.ncbi.nlm.nih.gov/34517414 https://pubmed.ncbi.nlm.nih.gov/34335086 https://pubmed.ncbi.nlm.nih.gov/34323652 https://pubmed.ncbi.nlm.nih.gov/34304612 https://pubmed.ncbi.nlm.nih.gov/34277775 https://pubmed.ncbi.nlm.nih.gov/34257537 https://pubmed.ncbi.nlm.nih.gov/34241612 https://pubmed.ncbi.nlm.nih.go…
H4C2	0.686449	0.0133716	H4 clustered histone 1	Histones are basic nuclear proteins that are responsible for the nucleosome structure of the chromosomal fiber in eukaryotes. Two molecules of each of the four core histones (H2A, H2B, H3, and H4) form an octamer, around which approximately 146 bp of DNA is wrapped in repeating units, called nucleosomes. The linker histone, H1, interacts with linker DNA between nucleosomes and functions in the co…	https://www.ensembl.org/Homo_sapiens/Gene/ExpressionAtlas?g=ENSG00000278705	http://www.ensembl.org/id/ENSG00000278705	https://www.ncbi.nlm.nih.gov/gene?term=(H4C2[Gene Name]) AND Homo sapiens[Organism]		https://pubmed.ncbi.nlm.nih.gov/34066770
MXRA5Y	-1.13935	0.0138619	matrix remodeling associated 5 Y-linked (pseudogene)		https://www.ensembl.org/Homo_sapiens/Gene/ExpressionAtlas?g=ENSG00000235649	http://www.ensembl.org/id/ENSG00000235649	https://www.ncbi.nlm.nih.gov/gene?term=(MXRA5Y[Gene Name]) AND Homo sapiens[Organism]
SAMD11	-0.750476	0.0201774	sterile alpha motif domain containing 11		https://www.ensembl.org/Homo_sapiens/Gene/ExpressionAtlas?g=ENSG00000187634	http://www.ensembl.org/id/ENSG00000187634	https://www.ncbi.nlm.nih.gov/gene?term=(SAMD11[Gene Name]) AND Homo sapiens[Organism]	https://pubmed.ncbi.nlm.nih.gov/30276537 https://pubmed.ncbi.nlm.nih.gov/29764119 https://pubmed.ncbi.nlm.nih.gov/28912426 https://pubmed.ncbi.nlm.nih.gov/27734943 https://pubmed.ncbi.nlm.nih.gov/26204995 https://pubmed.ncbi.nlm.nih.gov/23978614	https://pubmed.ncbi.nlm.nih.gov/33603070 https://pubmed.ncbi.nlm.nih.gov/30276537 https://pubmed.ncbi.nlm.nih.gov/29764119 https://pubmed.ncbi.nlm.nih.gov/28912426 https://pubmed.ncbi.nlm.nih.gov/27734943 https://pubmed.ncbi.nlm.nih.gov/26204995 https://pubmed.ncbi.nlm.nih.gov/23978614
SNORD3A	0.551198	0.0231363	small nucleolar RNA, C/D box 3A	U3 RNA, an abundant small nucleolar RNA (snoRNA), is thought to play a role in the processing of ribosomal RNA precursors (Bernstein et al., 1983 [PubMed 6186397]).[supplied by OMIM, Jun 2009]	https://www.ensembl.org/Homo_sapiens/Gene/ExpressionAtlas?g=ENSG00000263934	http://www.ensembl.org/id/ENSG00000263934	https://www.ncbi.nlm.nih.gov/gene?term=(SNORD3A[Gene Name]) AND Homo sapiens[Organism]	https://pubmed.ncbi.nlm.nih.gov/32599901 https://pubmed.ncbi.nlm.nih.gov/32382150 https://pubmed.ncbi.nlm.nih.gov/31229557 https://pubmed.ncbi.nlm.nih.gov/23349890	https://pubmed.ncbi.nlm.nih.gov/32599901 https://pubmed.ncbi.nlm.nih.gov/32382150 https://pubmed.ncbi.nlm.nih.gov/31229557 https://pubmed.ncbi.nlm.nih.gov/23349890
PTPRB	-0.718288	0.0250432	protein tyrosine phosphatase receptor type B	The protein encoded by this gene is a member of the protein tyrosine phosphatase (PTP) family. PTPs are known to be signaling molecules that regulate a variety of cellular processes including cell growth, differentiation, mitotic cycle, and oncogenic transformation. This PTP contains an extracellular domain, a single transmembrane segment and one intracytoplasmic catalytic domain, thus belongs to…	https://www.ensembl.org/Homo_sapiens/Gene/ExpressionAtlas?g=ENSG00000127329	http://www.ensembl.org/id/ENSG00000127329	https://www.ncbi.nlm.nih.gov/gene?term=(PTPRB[Gene Name]) AND Homo sapiens[Organism]	https://pubmed.ncbi.nlm.nih.gov/33892077 https://pubmed.ncbi.nlm.nih.gov/32992253 https://pubmed.ncbi.nlm.nih.gov/32663515 https://pubmed.ncbi.nlm.nih.gov/32626543 https://pubmed.ncbi.nlm.nih.gov/32123305 https://pubmed.ncbi.nlm.nih.gov/32043616 https://pubmed.ncbi.nlm.nih.gov/31829261 https://pubmed.ncbi.nlm.nih.gov/31621585 https://pubmed.ncbi.nlm.nih.gov/31522287 https://pubmed.ncbi.nlm.nih.go…	https://pubmed.ncbi.nlm.nih.gov/34533693 https://pubmed.ncbi.nlm.nih.gov/34516350 https://pubmed.ncbi.nlm.nih.gov/33892077 https://pubmed.ncbi.nlm.nih.gov/33568133 https://pubmed.ncbi.nlm.nih.gov/32992253 https://pubmed.ncbi.nlm.nih.gov/32663515 https://pubmed.ncbi.nlm.nih.gov/32626543 https://pubmed.ncbi.nlm.nih.gov/32269632 https://pubmed.ncbi.nlm.nih.gov/32123305 https://pubmed.ncbi.nlm.nih.go…
MT-ND4L	0.88932	0.0259436	NADH dehydrogenase subunit 4L		https://www.ensembl.org/Homo_sapiens/Gene/ExpressionAtlas?g=ENSG00000212907	http://www.ensembl.org/id/ENSG00000212907	https://www.ncbi.nlm.nih.gov/gene?term=(MT-ND4L[Gene Name]) AND Homo sapiens[Organism]	https://pubmed.ncbi.nlm.nih.gov/34120353 https://pubmed.ncbi.nlm.nih.gov/30955870 https://pubmed.ncbi.nlm.nih.gov/29444077 https://pubmed.ncbi.nlm.nih.gov/28708239 https://pubmed.ncbi.nlm.nih.gov/27577705 https://pubmed.ncbi.nlm.nih.gov/26926037 https://pubmed.ncbi.nlm.nih.gov/25153900 https://pubmed.ncbi.nlm.nih.gov/22879922 https://pubmed.ncbi.nlm.nih.gov/22400981 https://pubmed.ncbi.nlm.nih.go…	https://pubmed.ncbi.nlm.nih.gov/34152079 https://pubmed.ncbi.nlm.nih.gov/34120353 https://pubmed.ncbi.nlm.nih.gov/20301353 https://pubmed.ncbi.nlm.nih.gov/31705584 https://pubmed.ncbi.nlm.nih.gov/31176373 https://pubmed.ncbi.nlm.nih.gov/30955870 https://pubmed.ncbi.nlm.nih.gov/29444077 https://pubmed.ncbi.nlm.nih.gov/28708239 https://pubmed.ncbi.nlm.nih.gov/27695613 https://pubmed.ncbi.nlm.nih.go…
ADGRG6	0.502248	0.0322821	adhesion G protein-coupled receptor G6	This gene, which is upregulated in human umbilical vein endothelial cells, encodes a G protein-coupled receptor. Variations in this gene can affect a person's stature. Multiple transcript variants encoding different proteins have been found for this gene. [provided by RefSeq, Mar 2009]	https://www.ensembl.org/Homo_sapiens/Gene/ExpressionAtlas?g=ENSG00000112414	http://www.ensembl.org/id/ENSG00000112414	https://www.ncbi.nlm.nih.gov/gene?term=(ADGRG6[Gene Name]) AND Homo sapiens[Organism]	https://pubmed.ncbi.nlm.nih.gov/34165809 https://pubmed.ncbi.nlm.nih.gov/33629464 https://pubmed.ncbi.nlm.nih.gov/33248691 https://pubmed.ncbi.nlm.nih.gov/33179741 https://pubmed.ncbi.nlm.nih.gov/32337710 https://pubmed.ncbi.nlm.nih.gov/32219165 https://pubmed.ncbi.nlm.nih.gov/32024818 https://pubmed.ncbi.nlm.nih.gov/31924782 https://pubmed.ncbi.nlm.nih.gov/31652254 https://pubmed.ncbi.nlm.nih.go…	https://pubmed.ncbi.nlm.nih.gov/34318745 https://pubmed.ncbi.nlm.nih.gov/34165809 https://pubmed.ncbi.nlm.nih.gov/33859671 https://pubmed.ncbi.nlm.nih.gov/33820833 https://pubmed.ncbi.nlm.nih.gov/33767977 https://pubmed.ncbi.nlm.nih.gov/33735533 https://pubmed.ncbi.nlm.nih.gov/33629464 https://pubmed.ncbi.nlm.nih.gov/33481951 https://pubmed.ncbi.nlm.nih.gov/33248691 https://pubmed.ncbi.nlm.nih.go…
TFPI2	0.586212	0.0455421	tissue factor pathway inhibitor 2	This gene encodes a member of the Kunitz-type serine proteinase inhibitor family. The protein can inhibit a variety of serine proteases including factor VIIa/tissue factor, factor Xa, plasmin, trypsin, chymotryspin and plasma kallikrein. This gene has been identified as a tumor suppressor gene in several types of cancer. Alternative splicing results in multiple transcript variants. [provided by R…	https://www.ensembl.org/Homo_sapiens/Gene/ExpressionAtlas?g=ENSG00000105825	http://www.ensembl.org/id/ENSG00000105825	https://www.ncbi.nlm.nih.gov/gene?term=(TFPI2[Gene Name]) AND Homo sapiens[Organism]	https://pubmed.ncbi.nlm.nih.gov/34009487 https://pubmed.ncbi.nlm.nih.gov/33381488 https://pubmed.ncbi.nlm.nih.gov/33288564 https://pubmed.ncbi.nlm.nih.gov/32559232 https://pubmed.ncbi.nlm.nih.gov/32406600 https://pubmed.ncbi.nlm.nih.gov/32386317 https://pubmed.ncbi.nlm.nih.gov/32248980 https://pubmed.ncbi.nlm.nih.gov/32248791 https://pubmed.ncbi.nlm.nih.gov/32196834 https://pubmed.ncbi.nlm.nih.go…	https://pubmed.ncbi.nlm.nih.gov/34482353 https://pubmed.ncbi.nlm.nih.gov/34364219 https://pubmed.ncbi.nlm.nih.gov/34249699 https://pubmed.ncbi.nlm.nih.gov/34150667 https://pubmed.ncbi.nlm.nih.gov/34092617 https://pubmed.ncbi.nlm.nih.gov/34009487 https://pubmed.ncbi.nlm.nih.gov/33994313 https://pubmed.ncbi.nlm.nih.gov/33958894 https://pubmed.ncbi.nlm.nih.gov/33819864 https://pubmed.ncbi.nlm.nih.go…
LMCD1	-0.594846	0.0468511	LIM and cysteine rich domains 1	This gene encodes a member of the LIM-domain family of zinc finger proteins. The encoded protein contains an N-terminal cysteine-rich domain and two C-terminal LIM domains. The presence of LIM domains suggests involvement in protein-protein interactions. The protein may act as a co-regulator of transcription along with other transcription factors. Alternate splicing results in multiple transcript…	https://www.ensembl.org/Homo_sapiens/Gene/ExpressionAtlas?g=ENSG00000071282	http://www.ensembl.org/id/ENSG00000071282	https://www.ncbi.nlm.nih.gov/gene?term=(LMCD1[Gene Name]) AND Homo sapiens[Organism]	https://pubmed.ncbi.nlm.nih.gov/32248969 https://pubmed.ncbi.nlm.nih.gov/32160773 https://pubmed.ncbi.nlm.nih.gov/31666122 https://pubmed.ncbi.nlm.nih.gov/31501411 https://pubmed.ncbi.nlm.nih.gov/31278071 https://pubmed.ncbi.nlm.nih.gov/31043075 https://pubmed.ncbi.nlm.nih.gov/30876691 https://pubmed.ncbi.nlm.nih.gov/29326163 https://pubmed.ncbi.nlm.nih.gov/29161666 https://pubmed.ncbi.nlm.nih.go…	https://pubmed.ncbi.nlm.nih.gov/34232945 https://pubmed.ncbi.nlm.nih.gov/33589589 https://pubmed.ncbi.nlm.nih.gov/33313253 https://pubmed.ncbi.nlm.nih.gov/32840323 https://pubmed.ncbi.nlm.nih.gov/32248969 https://pubmed.ncbi.nlm.nih.gov/32160773 https://pubmed.ncbi.nlm.nih.gov/31666122 https://pubmed.ncbi.nlm.nih.gov/31501411 https://pubmed.ncbi.nlm.nih.gov/31278071 https://pubmed.ncbi.nlm.nih.go…
SSX2IP	0.511374	0.0472885	SSX family member 2 interacting protein	This gene encodes a protein that binds the cancer-testis antigen Synovial Sarcoma X breakpoint 2 protein. The encoded protein may regulate the activity of Synovial Sarcoma X breakpoint 2 protein in malignant cells. Alternate splicing results in multiple transcript variants. A pseudogene of this gene is found on chromosome 3. [provided by RefSeq, Oct 2009]	https://www.ensembl.org/Homo_sapiens/Gene/ExpressionAtlas?g=ENSG00000117155	http://www.ensembl.org/id/ENSG00000117155	https://www.ncbi.nlm.nih.gov/gene?term=(SSX2IP[Gene Name]) AND Homo sapiens[Organism]	https://pubmed.ncbi.nlm.nih.gov/33987909 https://pubmed.ncbi.nlm.nih.gov/33789615 https://pubmed.ncbi.nlm.nih.gov/31837171 https://pubmed.ncbi.nlm.nih.gov/29516510 https://pubmed.ncbi.nlm.nih.gov/28863919 https://pubmed.ncbi.nlm.nih.gov/28570402 https://pubmed.ncbi.nlm.nih.gov/28430825 https://pubmed.ncbi.nlm.nih.gov/27484406 https://pubmed.ncbi.nlm.nih.gov/26675238 https://pubmed.ncbi.nlm.nih.go…	https://pubmed.ncbi.nlm.nih.gov/34140499 https://pubmed.ncbi.nlm.nih.gov/33987909 https://pubmed.ncbi.nlm.nih.gov/33789615 https://pubmed.ncbi.nlm.nih.gov/32992503 https://pubmed.ncbi.nlm.nih.gov/31837171 https://pubmed.ncbi.nlm.nih.gov/30881373 https://pubmed.ncbi.nlm.nih.gov/30106160 https://pubmed.ncbi.nlm.nih.gov/29658965 https://pubmed.ncbi.nlm.nih.gov/29516510 https://pubmed.ncbi.nlm.nih.go…
AC090877.2	-0.607223	0.0479671			https://www.ensembl.org/Homo_sapiens/Gene/ExpressionAtlas?g=ENSG00000259721	http://www.ensembl.org/id/ENSG00000259721	https://www.ncbi.nlm.nih.gov/gene?term=(AC090877.2[Gene Name]) AND Homo sapiens[Organism]
